# Supplementary material for: Prediction for Global Peste des Petits Ruminants Outbreaks Based on a Combination of Random Forest Algorithms and Meteorological Data
Source: Front Vet Sci. 2021 Jan 7;7:570829. doi: 10.3389/fvets.2020.570829 (PMC7817769; doi:10.3389/fvets.2020.570829)
Supplement: Supplementary file 1 [file Data_Sheet_1.CSV]

class	bio1	bio2	bio3	bio4	bio5	bio6	bio7	bio8	bio9	bio10	bio11	bio12	bio13	bio14	bio15	bio16	bio17	bio18	bio19	prec1	prec2	prec3	prec4	prec5	prec6	prec7	prec8	prec9	prec10	prec11	prec12	alt
a	168	92	34	6017	316	52	264	106	245	249	95	635	105	5	58	279	35	47	262	105	67	74	50	43	23	5	7	35	52	84	90	417
a	171	128	37	7544	362	22	340	229	246	273	79	162	20	3	29	55	30	33	36	11	12	15	12	14	13	3	17	18	20	14	13	853
a	156	129	38	7092	346	10	336	140	249	249	67	294	39	9	32	101	42	42	66	22	23	39	29	33	18	9	15	28	27	30	21	898
a	153	129	38	7197	346	7	339	137	248	248	63	314	41	10	30	107	46	46	72	24	24	41	32	34	20	10	16	29	28	32	24	974
a	139	125	38	6914	328	1	327	122	230	230	54	428	54	14	30	143	59	59	110	36	39	54	42	47	25	14	20	37	37	42	35	1092
a	148	126	38	6882	336	10	326	130	239	239	64	401	48	14	29	132	55	55	104	34	38	48	39	45	23	14	18	36	35	39	32	881
a	206	107	42	5691	336	84	252	133	271	273	133	502	134	0	110	334	0	1	294	134	96	64	20	7	0	0	0	1	14	62	104	190
a	121	103	32	7378	292	-22	314	43	209	215	25	628	76	29	24	204	112	117	179	58	51	46	53	62	53	35	29	48	47	76	70	276
a	268	90	69	1070	338	209	129	253	275	282	253	2922	713	3	98	1791	24	264	1791	5	3	16	59	189	348	585	713	493	351	140	20	23
a	251	125	61	1269	353	150	203	242	244	270	240	2049	372	8	81	1035	28	320	111	8	11	35	89	196	275	307	356	372	297	94	9	447
a	254	126	64	1025	350	155	195	247	245	269	245	2532	441	10	70	1188	73	457	210	10	30	80	138	239	309	352	395	441	338	167	33	384
a	265	91	70	1020	337	208	129	251	273	278	251	2772	627	5	91	1599	36	98	1599	6	5	25	68	194	341	515	627	457	352	156	26	47
a	258	97	72	830	332	198	134	247	258	268	247	2724	478	15	70	1320	94	273	1320	15	35	92	146	237	319	386	478	456	333	183	44	171
a	229	111	79	319	301	162	139	228	227	233	225	1191	180	6	59	479	39	173	124	124	133	166	180	102	16	6	17	54	102	143	148	1226
a	190	107	81	364	258	126	132	189	188	195	185	1503	238	9	57	599	57	240	169	151	162	199	238	137	23	9	25	80	135	174	170	1817
a	186	116	77	503	264	115	149	183	187	194	182	1130	187	3	64	457	25	150	418	128	126	144	187	87	9	3	13	44	93	147	149	1605
a	195	112	79	390	267	126	141	194	193	200	190	1230	188	5	59	479	34	187	123	126	133	158	188	106	12	5	17	60	110	161	154	1660
a	189	112	77	395	260	116	144	189	185	193	183	1205	181	4	60	473	30	175	113	131	134	158	181	98	11	4	15	57	103	158	155	1735
a	259	83	68	959	327	206	121	247	259	272	247	2770	588	5	85	1533	51	359	1533	5	14	38	96	225	350	469	588	476	316	161	32	82
a	256	100	71	892	332	192	140	244	256	267	244	2741	502	13	70	1335	88	276	1335	13	32	98	146	240	308	378	502	455	338	188	43	212
a	121	103	32	7378	292	-22	314	43	209	215	25	628	76	29	24	204	112	117	179	58	51	46	53	62	53	35	29	48	47	76	70	276
a	121	103	32	7378	292	-22	314	43	209	215	25	628	76	29	24	204	112	117	179	58	51	46	53	62	53	35	29	48	47	76	70	276
a	116	99	32	7228	281	-23	304	40	202	207	22	651	80	30	25	216	113	119	190	61	54	48	55	62	54	35	30	48	49	80	75	412
a	119	101	32	7323	287	-22	309	42	207	212	24	640	78	30	24	210	113	118	185	60	53	47	54	62	53	35	30	48	48	78	72	334
a	126	89	31	6898	277	-6	283	57	209	212	38	606	78	28	27	210	103	107	181	59	49	46	49	49	46	33	28	42	54	78	73	182
a	119	101	32	7323	287	-22	309	42	207	212	24	640	78	30	24	210	113	118	185	60	53	47	54	62	53	35	30	48	48	78	72	334
a	182	77	24	8378	342	28	314	224	93	285	71	1400	199	52	43	581	199	403	213	61	100	144	199	198	184	103	116	60	97	86	52	101
a	78	118	24	12887	295	-184	479	234	-99	234	-99	632	168	5	99	399	18	399	18	5	6	14	30	52	88	168	143	67	36	16	7	85
a	148	70	22	8550	301	-8	309	254	34	254	34	1023	181	30	55	460	107	460	107	32	45	60	81	95	151	181	128	120	52	48	30	4
a	147	79	24	8755	306	-15	321	256	32	256	32	999	192	31	60	480	107	480	107	33	43	54	73	84	145	192	143	111	46	44	31	4
a	149	74	23	8695	306	-9	315	258	59	258	34	1028	193	34	58	475	115	475	118	36	48	58	78	93	156	193	126	115	46	45	34	5
a	151	91	44	4187	229	24	205	196	100	196	91	2805	690	5	102	1791	36	1791	39	14	20	59	119	282	589	690	512	373	125	17	5	1756
a	31	118	22	14437	273	-251	524	204	-168	204	-168	551	130	5	94	333	19	333	19	5	6	10	24	49	80	123	130	70	34	12	8	113
a	177	112	76	507	247	101	146	180	170	180	169	1230	181	4	61	487	29	487	115	140	140	166	181	100	11	4	14	56	100	156	162	1814
a	207	114	81	386	279	139	140	206	206	212	204	923	149	3	57	358	34	161	109	84	94	115	149	92	14	3	17	50	94	122	89	1395
a	186	116	75	477	261	108	153	187	180	190	179	1152	178	3	64	468	23	147	98	135	136	154	178	87	8	3	12	45	90	148	156	1642
a	199	116	47	4909	322	78	244	135	255	257	135	462	118	0	110	301	0	0	301	118	83	64	14	4	0	0	0	0	12	67	100	201
a	199	116	47	4909	322	78	244	135	255	257	135	462	118	0	110	301	0	0	301	118	83	64	14	4	0	0	0	0	12	67	100	201
a	20	136	27	12885	250	-245	495	177	-135	177	-155	85	22	0	96	59	1	59	1	0	1	2	4	5	17	22	20	8	5	1	0	1688
a	-14	130	29	10933	193	-241	434	124	-140	124	-156	153	38	1	99	101	4	101	4	1	2	4	9	11	29	38	34	15	7	2	1	2488
a	192	124	47	5170	325	64	261	121	251	251	121	235	54	0	106	148	0	0	148	54	46	40	9	3	0	0	0	0	5	30	48	377
a	34	122	24	13602	264	-238	502	197	-154	197	-154	560	131	4	93	342	18	342	18	4	6	10	26	54	89	122	131	63	33	14	8	381
a	181	77	24	8483	340	25	315	223	91	285	68	1510	200	50	41	586	196	492	203	56	97	149	200	192	194	149	149	74	110	90	50	102
a	7	138	24	15396	264	-300	564	189	-163	189	-209	82	23	0	112	59	2	59	2	1	0	1	3	4	15	23	21	7	4	2	1	1411
a	183	119	45	5451	318	58	260	110	244	245	110	412	97	0	107	263	0	0	263	97	83	70	16	4	0	0	0	0	8	51	83	597
a	8	138	24	15376	261	-303	564	188	-163	188	-209	85	23	0	95	58	2	58	2	1	0	1	4	7	15	23	20	7	4	2	1	1559
a	89	131	29	10976	296	-148	444	206	-62	223	-62	193	53	1	92	118	4	113	4	1	2	6	12	17	20	40	53	25	12	4	1	1108
a	175	80	24	8544	340	14	326	218	83	281	61	1426	216	45	47	617	181	435	201	60	96	143	195	216	206	117	112	73	87	76	45	62
a	22	150	27	14236	273	-275	548	189	-136	189	-178	91	19	2	60	42	8	42	8	3	2	3	8	8	9	19	14	9	6	7	3	1382
a	0	139	25	14895	247	-304	551	173	-169	173	-211	115	34	0	102	77	3	77	3	1	0	2	6	11	20	34	23	9	4	3	2	1573
a	2	138	24	15349	254	-309	563	182	-214	182	-214	101	26	0	91	64	2	64	2	1	0	2	6	10	17	26	21	9	5	3	1	1717
a	-46	128	27	12316	173	-296	469	106	-213	106	-213	189	50	1	97	120	5	120	5	2	1	4	11	18	34	50	36	19	8	4	2	2833
a	2	137	25	14341	245	-288	533	171	-161	171	-199	115	37	0	111	82	3	82	3	1	0	2	5	9	22	37	23	9	3	2	2	1368
a	-22	134	26	13413	209	-296	505	139	-208	139	-208	149	42	1	100	99	4	99	4	1	1	3	8	14	27	42	30	13	5	3	2	2205
a	5	138	25	14844	253	-294	547	179	-165	179	-205	110	35	0	105	78	3	78	3	1	0	2	5	8	21	35	22	9	3	2	2	1225
a	12	140	26	14015	255	-277	532	180	-141	180	-183	105	25	1	83	60	5	60	5	2	1	2	9	10	14	25	21	9	6	4	2	1894
a	-25	133	26	13141	204	-294	498	134	-206	134	-206	159	41	1	90	99	5	99	5	2	1	4	10	15	27	41	31	15	7	4	2	2495
a	183	84	30	6913	317	39	278	250	88	265	88	1350	235	34	60	631	125	560	125	38	53	75	135	230	235	166	159	77	88	60	34	397
a	51	118	23	14009	285	-226	511	221	-141	221	-141	456	143	2	112	318	8	318	8	2	3	6	17	33	79	143	96	47	21	6	3	132
a	-3	137	23	15965	256	-320	576	182	-188	182	-230	107	34	0	112	75	3	75	3	1	0	2	5	7	19	34	22	9	3	3	2	1257
a	5	139	24	15378	258	-305	563	184	-172	184	-213	105	34	0	112	74	3	74	3	1	0	2	5	8	19	34	21	8	3	2	2	1208
a	177	133	40	6460	361	36	325	190	260	261	97	277	32	5	35	86	30	47	83	29	27	29	27	22	15	5	10	32	31	23	27	337
a	177	133	40	6460	361	36	325	190	260	261	97	277	32	5	35	86	30	47	83	29	27	29	27	22	15	5	10	32	31	23	27	337
a	180	101	39	5544	322	66	256	113	250	254	113	443	64	3	57	183	21	41	183	64	57	44	36	23	10	3	8	30	54	52	62	5
a	183	121	41	5929	345	50	295	109	258	261	109	175	23	2	48	63	12	28	63	22	21	15	15	12	7	2	3	23	22	13	20	122
a	178	109	40	5753	328	58	270	107	251	252	107	460	66	4	53	191	27	47	191	66	60	44	35	25	13	4	10	33	53	52	65	49
a	184	100	38	5718	325	63	262	161	254	260	114	316	41	3	48	112	20	46	112	38	36	32	26	16	10	3	7	36	41	33	38	74
a	178	107	40	5697	325	59	266	108	249	253	108	455	65	3	55	187	25	46	187	65	59	43	35	24	12	3	10	33	55	53	63	61
a	177	103	40	5548	319	63	256	109	246	250	109	463	67	3	57	195	23	43	195	67	61	45	35	24	11	3	9	31	55	55	67	48
a	177	103	40	5548	319	63	256	109	246	250	109	463	67	3	57	195	23	43	195	67	61	45	35	24	11	3	9	31	55	55	67	48
a	175	110	40	5761	327	54	273	104	248	252	104	414	69	3	58	182	20	38	182	69	57	45	35	20	11	3	6	29	42	41	56	88
a	175	127	41	6387	356	47	309	98	258	260	98	659	98	4	56	274	34	54	274	97	79	70	59	41	20	4	10	40	67	74	98	256
a	174	135	40	6594	363	33	330	100	260	260	93	285	32	6	33	86	33	33	85	29	28	29	28	24	16	6	11	32	30	24	28	405
a	175	112	40	5796	329	54	275	109	248	252	104	358	67	2	64	168	17	29	163	67	58	43	33	19	10	2	5	22	32	29	38	108
a	183	134	39	7058	372	34	338	145	274	274	93	189	22	3	37	60	19	19	56	18	17	22	18	15	9	3	7	20	21	18	21	395
a	179	99	39	5427	316	68	248	113	246	251	113	467	73	3	60	202	21	39	202	69	60	47	34	24	11	3	7	29	54	56	73	14
a	174	135	40	6594	363	33	330	100	260	260	93	285	32	6	33	86	33	33	85	29	28	29	28	24	16	6	11	32	30	24	28	405
a	180	101	39	5544	322	66	256	113	250	254	113	443	64	3	57	183	21	41	183	64	57	44	36	23	10	3	8	30	54	52	62	5
a	179	99	39	5427	316	68	248	113	246	251	113	467	73	3	60	202	21	39	202	69	60	47	34	24	11	3	7	29	54	56	73	14
a	177	104	40	5564	320	63	257	109	247	250	109	480	73	3	57	206	24	43	206	70	63	47	35	25	12	3	9	31	55	57	73	39
a	182	90	37	5353	309	72	237	118	246	254	118	326	42	3	51	123	17	44	123	42	39	32	27	15	8	3	6	35	42	35	42	22
a	177	103	40	5548	319	63	256	109	246	250	109	463	67	3	57	195	23	43	195	67	61	45	35	24	11	3	9	31	55	55	67	48
a	178	107	40	5697	325	59	266	108	249	253	108	455	65	3	55	187	25	46	187	65	59	43	35	24	12	3	10	33	55	53	63	61
a	179	99	39	5427	316	68	248	113	246	251	113	467	73	3	60	202	21	39	202	69	60	47	34	24	11	3	7	29	54	56	73	14
a	178	99	39	5507	316	68	248	111	247	251	111	543	97	3	63	244	22	41	244	80	67	56	38	28	12	3	7	31	58	66	97	47
a	149	78	29	6585	276	14	262	214	58	228	58	1254	224	23	67	615	74	564	74	23	26	42	112	205	224	186	154	110	94	53	25	1348
a	176	107	47	4307	273	49	224	219	119	219	112	2436	614	8	105	1607	35	1607	46	19	19	49	91	222	449	614	544	319	94	8	8	1435
a	115	108	32	7995	289	-43	332	155	12	216	12	628	100	23	43	252	79	205	79	23	30	42	61	100	91	60	54	49	49	43	26	721
a	66	132	30	10591	267	-166	433	178	-80	195	-80	480	122	4	99	306	13	296	13	4	5	13	23	33	55	122	119	65	26	11	4	1376
a	115	108	32	7995	289	-43	332	155	12	216	12	628	100	23	43	252	79	205	79	23	30	42	61	100	91	60	54	49	49	43	26	721
a	150	122	35	7813	347	1	346	131	256	256	56	233	28	6	34	74	30	30	57	22	13	26	28	20	13	6	11	24	27	21	22	1303
a	115	108	32	7995	289	-43	332	155	12	216	12	628	100	23	43	252	79	205	79	23	30	42	61	100	91	60	54	49	49	43	26	721
a	180	89	36	5779	295	48	247	247	98	247	98	1277	247	12	78	684	55	684	55	12	24	36	78	180	247	219	218	121	81	42	19	993
a	170	86	35	5699	281	38	243	235	88	235	88	1322	258	16	78	702	62	702	62	16	25	32	71	184	258	225	219	135	91	45	21	1206
a	177	84	30	6816	308	34	274	243	83	258	83	1335	230	33	60	623	119	562	119	36	50	71	132	224	230	169	163	80	88	59	33	536
a	129	86	34	5689	244	-3	247	196	48	196	48	1109	212	16	79	591	49	591	49	16	17	21	56	143	212	200	179	133	82	34	16	1872
a	163	81	27	7777	315	15	300	204	58	259	58	1235	207	31	55	505	99	466	99	31	37	81	135	207	163	134	169	90	101	56	31	469
a	221	73	33	5372	320	99	221	280	161	280	145	1401	236	29	64	652	101	652	121	34	58	65	134	193	221	195	236	136	62	38	29	77
a	157	80	28	7159	293	13	280	227	80	243	60	1613	290	47	57	733	170	609	182	54	81	113	168	290	269	174	166	92	90	69	47	771
a	154	77	27	7098	298	19	279	224	57	240	57	1103	187	21	62	506	69	483	69	21	21	34	98	160	187	159	137	101	105	53	27	957
a	66	132	30	10591	267	-166	433	178	-80	195	-80	480	122	4	99	306	13	296	13	4	5	13	23	33	55	122	119	65	26	11	4	1376
a	186	157	48	5877	371	44	327	124	261	266	115	468	85	1	69	210	11	13	204	57	62	60	49	23	8	1	2	10	43	68	85	492
a	173	129	48	4801	318	51	267	114	233	238	114	450	80	0	72	205	6	10	205	64	61	63	47	22	5	0	1	9	40	58	80	343
a	173	129	48	4801	318	51	267	114	233	238	114	450	80	0	72	205	6	10	205	64	61	63	47	22	5	0	1	9	40	58	80	343
a	252	140	74	575	348	160	188	246	250	256	246	2129	409	17	61	938	115	760	782	17	61	141	156	175	253	276	253	409	231	120	37	306
a	244	143	74	661	343	150	193	237	244	249	235	2204	407	18	66	1037	113	754	921	18	58	124	133	159	291	324	306	407	238	109	37	430
a	237	140	70	858	337	138	199	226	236	248	226	2071	375	17	65	977	106	317	865	17	57	116	144	160	263	290	312	375	216	89	32	578
a	242	141	68	946	343	136	207	232	239	255	232	1964	352	14	65	922	95	308	922	14	52	109	147	163	243	268	302	352	202	83	29	490
a	175	118	48	4384	304	61	243	130	229	233	120	480	90	0	74	226	6	9	224	70	64	63	50	22	5	0	1	8	41	66	90	221
a	215	121	55	2445	327	108	219	225	181	243	181	1065	268	1	115	743	3	337	11	268	248	158	41	9	1	1	1	1	14	96	227	1085
a	215	118	67	1150	301	125	176	216	199	229	199	1136	230	0	101	658	1	143	17	216	212	220	98	16	1	0	0	5	19	119	230	1220
a	197	153	57	2464	317	51	266	210	160	221	160	1267	303	0	110	824	0	452	0	303	249	208	48	5	0	0	0	2	25	155	272	1332
a	212	188	65	2263	343	54	289	223	178	233	178	1073	225	0	100	643	1	202	6	225	200	173	48	6	0	0	1	8	51	143	218	1069
a	175	118	48	4384	304	61	243	130	229	233	120	480	90	0	74	226	6	9	224	70	64	63	50	22	5	0	1	8	41	66	90	221
a	34	122	24	13602	264	-238	502	197	-154	197	-154	560	131	4	93	342	18	342	18	4	6	10	26	54	89	122	131	63	33	14	8	381
a	244	143	74	661	343	150	193	237	244	249	235	2204	407	18	66	1037	113	754	921	18	58	124	133	159	291	324	306	407	238	109	37	430
a	182	77	24	8378	342	28	314	224	93	285	71	1400	199	52	43	581	199	403	213	61	100	144	199	198	184	103	116	60	97	86	52	101
a	196	95	41	5141	316	85	231	130	255	258	130	638	174	0	108	424	0	3	368	174	121	73	27	9	0	0	0	3	21	81	129	287
a	179	77	24	8386	338	21	317	217	91	283	68	1001	163	31	49	424	115	362	120	38	51	96	121	140	163	102	97	68	48	46	31	17
a	164	80	24	8529	328	4	324	245	122	271	51	1386	231	45	49	548	149	531	197	70	82	91	117	177	231	140	160	169	52	52	45	92
a	151	84	25	9190	316	-19	335	266	31	266	31	960	218	30	67	481	98	481	98	31	37	50	71	76	125	218	138	99	43	42	30	5
a	213	90	45	3904	284	85	199	251	154	252	154	4070	1004	7	104	2594	38	2223	38	13	18	68	165	491	893	1004	697	522	173	19	7	616
a	193	88	44	3932	265	69	196	233	143	234	135	3623	934	6	106	2369	37	2097	40	15	19	62	135	366	757	934	678	485	150	16	6	978
a	213	90	45	3904	284	85	199	251	154	252	154	4070	1004	7	104	2594	38	2223	38	13	18	68	165	491	893	1004	697	522	173	19	7	616
a	193	88	44	3932	265	69	196	233	143	234	135	3623	934	6	106	2369	37	2097	40	15	19	62	135	366	757	934	678	485	150	16	6	978
a	193	88	44	3932	265	69	196	233	143	234	135	3623	934	6	106	2369	37	2097	40	15	19	62	135	366	757	934	678	485	150	16	6	978
a	193	84	28	7452	337	43	294	231	112	282	93	1535	255	38	58	704	128	546	177	47	92	171	210	239	255	143	148	90	59	43	38	222
a	63	132	29	11331	273	-174	447	201	-91	201	-91	370	106	3	102	235	12	235	12	3	5	9	17	31	49	106	80	41	18	7	4	1138
a	166	77	27	7139	304	23	281	246	68	254	68	951	221	8	91	575	26	535	26	8	10	23	54	84	112	221	202	152	56	21	8	553
a	154	76	26	7317	302	20	282	226	54	244	54	1127	190	21	62	514	68	478	68	22	21	41	101	172	190	152	136	106	104	57	25	958
a	182	94	39	5337	288	47	241	241	105	241	105	1313	253	14	81	730	61	730	61	14	25	31	56	163	250	227	253	145	82	45	22	1101
a	69	129	30	10290	264	-155	419	180	-71	196	-71	426	128	2	109	281	9	275	9	2	4	10	24	31	44	128	103	50	16	11	3	1316
a	214	88	34	5773	332	76	256	245	150	281	134	1535	238	30	56	653	117	570	169	47	92	136	181	238	234	142	194	146	55	40	30	160
a	223	74	32	5594	325	99	226	285	161	285	145	1381	233	30	65	669	108	669	120	36	54	56	97	190	233	212	224	128	79	42	30	97
a	45	116	24	12396	264	-205	469	171	-132	187	-132	231	41	5	62	111	18	108	18	5	6	11	19	32	41	38	29	22	13	8	7	1306
a	193	82	31	6440	316	54	262	255	124	267	105	1577	285	43	64	743	136	653	170	44	83	101	161	283	285	175	193	99	61	49	43	356
a	149	78	29	6764	280	12	268	216	55	230	55	1236	216	25	64	590	79	534	79	25	28	45	117	201	216	173	145	107	97	56	26	1223
a	162	80	29	6731	292	24	268	228	69	242	69	1246	214	26	63	594	86	531	86	27	33	53	120	206	214	174	143	95	97	58	26	895
a	164	89	41	4574	255	42	213	214	98	214	98	1117	224	14	79	605	48	605	48	14	19	30	64	130	165	224	216	126	73	41	15	1556
a	187	122	51	3640	284	48	236	224	148	224	134	1511	327	14	87	872	55	872	61	21	14	20	44	149	231	327	314	158	138	69	26	1338
a	136	111	48	4363	225	-2	227	186	76	186	76	1134	223	13	80	621	57	621	57	13	29	35	42	84	178	220	223	143	120	32	15	2335
a	187	122	51	3640	284	48	236	224	148	224	134	1511	327	14	87	872	55	872	61	21	14	20	44	149	231	327	314	158	138	69	26	1338
a	169	105	47	4189	263	40	223	216	110	216	110	996	206	13	84	570	44	570	44	13	16	19	31	100	162	206	202	111	78	43	15	1883
a	118	116	48	4488	217	-21	238	170	57	170	57	968	237	3	102	618	16	618	16	3	8	14	22	63	176	237	205	145	75	15	5	2662
a	141	94	35	6053	270	2	268	213	56	213	56	839	159	10	79	451	33	451	33	10	12	18	44	93	150	159	142	106	66	28	11	1406
a	187	122	51	3640	284	48	236	224	148	224	134	1511	327	14	87	872	55	872	61	21	14	20	44	149	231	327	314	158	138	69	26	1338
a	191	82	42	4150	276	84	192	237	132	237	132	1490	310	15	80	818	65	818	65	15	34	40	89	180	228	310	280	160	92	46	16	1091
a	172	112	48	4084	266	36	230	216	130	216	114	942	195	12	87	547	38	547	38	12	12	14	22	73	159	195	193	122	88	38	14	1849
a	172	112	48	4084	266	36	230	216	130	216	114	942	195	12	87	547	38	547	38	12	12	14	22	73	159	195	193	122	88	38	14	1849
a	169	105	47	4189	263	40	223	216	110	216	110	996	206	13	84	570	44	570	44	13	16	19	31	100	162	206	202	111	78	43	15	1883
a	118	116	48	4488	217	-21	238	170	57	170	57	968	237	3	102	618	16	618	16	3	8	14	22	63	176	237	205	145	75	15	5	2662
a	169	105	47	4189	263	40	223	216	110	216	110	996	206	13	84	570	44	570	44	13	16	19	31	100	162	206	202	111	78	43	15	1883
a	224	76	34	5422	324	101	223	284	164	284	148	1548	274	34	70	800	112	800	129	35	60	50	93	192	270	256	274	147	94	43	34	132
a	178	81	25	8366	341	20	321	221	88	282	66	1565	223	48	43	640	193	490	215	63	104	156	209	223	208	135	147	91	99	82	48	90
a	167	72	24	7783	316	20	296	264	91	264	66	1579	230	45	47	585	168	585	181	53	83	120	148	192	230	157	198	203	80	70	45	162
a	164	83	27	7841	318	15	303	240	58	261	58	1342	209	32	54	577	103	533	103	32	39	81	139	201	209	167	157	108	114	63	32	436
a	217	77	33	5525	321	90	231	272	155	278	139	1361	210	31	60	592	110	588	138	40	67	68	152	209	210	173	205	107	60	39	31	77
a	180	76	24	8335	339	28	311	223	92	283	70	1403	202	52	44	589	198	413	208	60	96	139	202	200	187	108	118	61	94	86	52	144
a	68	134	30	10944	274	-169	443	201	-82	201	-82	439	118	3	107	288	10	288	10	3	4	9	19	31	55	115	118	54	21	7	3	1125
a	165	80	24	8493	330	5	325	246	124	272	54	1408	227	45	47	542	159	511	201	67	89	106	125	183	227	132	152	168	59	55	45	93
a	164	82	29	7056	303	24	279	233	67	249	67	1205	205	27	59	553	89	494	89	29	33	54	122	195	205	153	136	97	95	59	27	783
a	146	88	36	5459	252	12	240	208	68	208	68	1328	265	18	81	717	59	717	59	19	22	25	58	170	265	232	220	158	99	42	18	1665
a	164	82	29	7056	303	24	279	233	67	249	67	1205	205	27	59	553	89	494	89	29	33	54	122	195	205	153	136	97	95	59	27	783
a	164	82	29	7056	303	24	279	233	67	249	67	1205	205	27	59	553	89	494	89	29	33	54	122	195	205	153	136	97	95	59	27	783
a	159	94	27	8802	322	-18	340	270	41	270	41	872	166	16	63	405	59	405	59	17	26	49	80	100	103	166	136	84	57	38	16	121
a	129	86	34	5689	244	-3	247	196	48	196	48	1109	212	16	79	591	49	591	49	16	17	21	56	143	212	200	179	133	82	34	16	1872
a	164	84	26	8489	320	1	319	271	51	271	51	981	171	23	58	442	87	442	87	23	39	59	81	111	101	171	170	87	68	46	25	89
a	155	77	26	7538	307	13	294	229	54	249	54	1435	230	26	59	631	87	600	87	26	31	68	131	193	208	230	162	171	122	63	30	715
a	155	77	26	7538	307	13	294	229	54	249	54	1435	230	26	59	631	87	600	87	26	31	68	131	193	208	230	162	171	122	63	30	715
a	164	84	26	8489	320	1	319	271	51	271	51	981	171	23	58	442	87	442	87	23	39	59	81	111	101	171	170	87	68	46	25	89
a	171	84	25	8733	335	5	330	257	76	280	55	1352	242	34	55	593	135	533	143	44	65	111	159	189	242	162	129	85	75	57	34	27
a	155	77	26	7538	307	13	294	229	54	249	54	1435	230	26	59	631	87	600	87	26	31	68	131	193	208	230	162	171	122	63	30	715
a	167	85	27	8130	322	9	313	268	58	268	58	1133	210	22	62	527	79	527	79	25	32	58	90	129	145	210	172	111	94	45	22	197
a	60	119	24	13205	283	-208	491	220	-121	220	-121	665	184	6	101	428	19	428	19	6	6	14	31	57	97	184	147	65	36	15	7	216
a	155	77	26	7538	307	13	294	229	54	249	54	1435	230	26	59	631	87	600	87	26	31	68	131	193	208	230	162	171	122	63	30	715
a	158	90	26	8845	319	-17	336	269	39	269	39	963	182	19	60	440	74	440	74	22	33	56	87	111	119	182	139	90	62	43	19	119
a	155	77	26	7538	307	13	294	229	54	249	54	1435	230	26	59	631	87	600	87	26	31	68	131	193	208	230	162	171	122	63	30	715
a	137	106	27	10124	320	-68	388	246	0	265	0	510	107	5	77	273	17	253	17	6	6	19	37	50	55	107	91	75	42	17	5	390
a	164	84	25	8816	323	-7	330	252	46	274	46	1100	184	24	54	483	99	463	99	29	46	73	112	142	157	184	122	86	74	51	24	63
a	126	103	39	5610	247	-17	264	192	48	192	48	774	161	7	86	435	22	435	22	7	8	13	34	84	147	161	127	104	61	21	7	1958
a	111	110	48	4428	201	-27	228	162	50	162	50	1112	242	9	88	647	43	647	43	9	22	28	40	82	177	242	228	141	105	26	12	2811
a	169	114	48	4147	265	31	234	214	110	214	110	908	192	10	90	535	33	535	33	10	11	13	19	66	156	192	187	123	85	34	12	1889
a	169	114	48	4147	265	31	234	214	110	214	110	908	192	10	90	535	33	535	33	10	11	13	19	66	156	192	187	123	85	34	12	1889
a	159	99	47	3949	248	38	210	202	103	202	103	1209	267	13	86	701	49	701	49	13	22	31	54	142	180	267	254	110	77	45	14	1936
a	165	108	47	4176	258	32	226	212	106	212	106	956	200	12	87	556	39	556	39	12	13	15	24	82	163	200	193	118	83	39	14	1917
a	147	105	44	4562	241	7	234	198	83	198	83	963	197	12	84	552	40	552	40	13	15	18	28	94	170	197	185	116	80	35	12	2086
a	147	108	45	4519	242	7	235	196	82	196	82	931	202	10	87	545	36	545	36	12	14	17	26	87	166	202	177	111	76	33	10	2061
a	127	113	48	4428	222	-9	231	179	66	179	66	1021	229	6	93	618	29	618	29	6	15	22	29	69	176	229	213	144	90	20	8	2512
a	165	108	47	4176	258	32	226	212	106	212	106	956	200	12	87	556	39	556	39	12	13	15	24	82	163	200	193	118	83	39	14	1917
a	147	108	45	4519	242	7	235	196	82	196	82	931	202	10	87	545	36	545	36	12	14	17	26	87	166	202	177	111	76	33	10	2061
a	137	118	49	4447	237	-3	240	188	76	188	76	968	224	5	99	602	20	602	20	5	9	16	23	63	182	224	196	149	78	17	6	2344
a	169	114	48	4147	265	31	234	214	110	214	110	908	192	10	90	535	33	535	33	10	11	13	19	66	156	192	187	123	85	34	12	1889
a	147	105	44	4562	241	7	234	198	83	198	83	963	197	12	84	552	40	552	40	13	15	18	28	94	170	197	185	116	80	35	12	2086
a	147	108	45	4519	242	7	235	196	82	196	82	931	202	10	87	545	36	545	36	12	14	17	26	87	166	202	177	111	76	33	10	2061
a	52	125	24	13457	282	-229	511	215	-134	215	-134	715	188	7	98	453	22	453	22	7	7	16	34	62	103	188	162	68	41	19	8	290
a	155	115	48	4377	244	9	235	203	93	203	93	1120	207	16	76	589	60	589	60	17	27	35	42	90	177	207	205	135	130	39	16	1800
a	169	114	48	4147	265	31	234	214	110	214	110	908	192	10	90	535	33	535	33	10	11	13	19	66	156	192	187	123	85	34	12	1889
a	147	105	44	4562	241	7	234	198	83	198	83	963	197	12	84	552	40	552	40	13	15	18	28	94	170	197	185	116	80	35	12	2086
a	147	105	44	4562	241	7	234	198	83	198	83	963	197	12	84	552	40	552	40	13	15	18	28	94	170	197	185	116	80	35	12	2086
a	147	105	44	4562	241	7	234	198	83	198	83	963	197	12	84	552	40	552	40	13	15	18	28	94	170	197	185	116	80	35	12	2086
a	147	108	45	4519	242	7	235	196	82	196	82	931	202	10	87	545	36	545	36	12	14	17	26	87	166	202	177	111	76	33	10	2061
a	127	113	48	4428	222	-9	231	179	66	179	66	1021	229	6	93	618	29	618	29	6	15	22	29	69	176	229	213	144	90	20	8	2512
a	165	108	47	4176	258	32	226	212	106	212	106	956	200	12	87	556	39	556	39	12	13	15	24	82	163	200	193	118	83	39	14	1917
a	165	108	47	4176	258	32	226	212	106	212	106	956	200	12	87	556	39	556	39	12	13	15	24	82	163	200	193	118	83	39	14	1917
a	147	108	45	4519	242	7	235	196	82	196	82	931	202	10	87	545	36	545	36	12	14	17	26	87	166	202	177	111	76	33	10	2061
a	147	108	45	4519	242	7	235	196	82	196	82	931	202	10	87	545	36	545	36	12	14	17	26	87	166	202	177	111	76	33	10	2061
a	50	131	29	11119	259	-185	444	186	-102	186	-102	437	115	3	106	286	11	286	11	3	5	10	19	32	56	115	115	51	21	7	3	1372
a	169	114	48	4147	265	31	234	214	110	214	110	908	192	10	90	535	33	535	33	10	11	13	19	66	156	192	187	123	85	34	12	1889
a	147	105	44	4562	241	7	234	198	83	198	83	963	197	12	84	552	40	552	40	13	15	18	28	94	170	197	185	116	80	35	12	2086
a	35	114	22	13711	267	-230	497	200	-154	200	-154	552	126	5	90	331	20	331	20	5	7	9	25	53	83	122	126	65	35	14	8	256
a	173	74	23	8599	335	14	321	216	81	280	58	1371	199	43	46	576	169	455	173	51	79	123	180	199	197	129	129	72	94	75	43	81
a	35	120	24	13402	265	-226	491	197	-149	197	-149	551	128	5	93	335	20	335	20	5	7	9	25	53	86	121	128	61	33	15	8	341
a	206	77	31	6081	319	74	245	266	139	276	122	1599	266	38	64	757	129	756	172	43	91	82	129	243	266	248	242	99	70	48	38	301
a	166	80	27	7203	306	19	287	205	88	254	69	1619	257	50	54	721	155	548	203	52	101	157	216	257	248	123	177	107	78	53	50	681
a	160	78	25	8083	316	6	310	200	53	261	53	1452	226	40	51	623	150	531	150	46	64	108	176	221	226	163	142	88	108	70	40	378
a	189	83	31	6344	313	50	263	223	122	263	103	1496	276	42	62	695	128	580	167	42	83	112	165	276	254	152	174	95	57	44	42	452
a	176	75	23	8491	336	20	316	218	86	281	63	1475	200	46	43	595	186	488	189	55	88	135	195	200	200	145	143	77	106	85	46	138
a	153	94	26	9490	319	-30	349	272	26	272	26	718	185	19	84	411	62	411	62	19	20	36	40	41	90	185	136	73	30	25	23	22
a	153	94	26	9490	319	-30	349	272	26	272	26	718	185	19	84	411	62	411	62	19	20	36	40	41	90	185	136	73	30	25	23	22
a	153	100	28	9307	323	-31	354	270	50	270	28	822	211	15	80	451	66	451	79	30	34	38	59	63	97	211	143	70	41	21	15	33
a	166	80	25	8548	326	8	318	205	55	274	55	1329	247	29	53	558	126	532	126	29	61	99	147	164	247	137	148	108	87	66	36	41
a	63	133	29	11194	266	-178	444	198	-91	198	-91	447	127	3	101	287	14	287	14	3	6	9	23	37	63	127	97	47	20	10	5	1114
a	62	120	24	13354	287	-204	491	224	-121	224	-121	495	141	3	107	334	12	334	12	3	5	12	15	36	73	141	120	48	27	11	4	135
a	83	133	30	10546	282	-149	431	195	-61	212	-61	405	119	2	109	267	9	264	9	2	4	9	21	29	44	119	101	47	16	10	3	1062
a	47	117	22	14128	286	-223	509	220	-145	220	-145	393	128	1	119	283	5	283	5	1	2	5	13	25	72	128	83	43	15	4	2	141
a	51	130	29	11119	255	-184	439	186	-101	186	-101	413	115	3	98	260	15	260	15	3	6	9	22	36	57	115	88	43	19	9	6	1342
a	34	123	22	14921	282	-259	541	214	-172	214	-172	547	161	4	105	362	14	362	14	4	5	13	22	40	86	161	115	58	29	9	5	118
a	35	122	22	14802	281	-255	536	214	-169	214	-169	497	152	3	109	336	11	336	11	3	4	9	19	36	79	152	105	56	23	7	4	141
a	122	113	29	9669	301	-80	381	227	-9	243	-9	567	132	7	80	313	23	297	23	7	9	21	37	49	62	132	103	78	41	21	7	613
a	28	126	23	14906	273	-273	546	206	-180	206	-180	608	156	5	97	377	19	377	19	5	6	11	28	56	88	156	133	71	34	12	8	105
a	152	113	47	4384	250	11	239	201	90	201	90	930	213	9	93	564	30	564	30	10	11	13	20	73	169	213	182	122	78	30	9	2010
a	122	109	46	4632	218	-18	236	175	57	175	57	952	225	8	90	566	34	566	34	12	14	18	32	91	170	225	171	113	70	28	8	2404
a	131	100	41	4993	232	-7	239	188	60	188	60	978	193	11	84	551	36	551	36	12	13	17	37	108	187	193	171	123	76	30	11	2113
a	135	97	41	4882	229	-3	232	190	65	190	65	1102	211	13	84	617	44	617	44	15	16	20	40	123	207	211	199	137	86	35	13	2127
a	183	122	48	4401	287	36	251	229	121	230	121	810	186	7	95	490	22	388	22	7	7	9	16	57	145	186	159	116	74	26	8	1654
a	155	112	49	4205	248	20	228	202	96	202	96	1010	208	14	83	557	49	557	49	14	21	26	25	66	164	185	208	143	109	35	14	2012
a	202	84	30	6616	331	60	271	237	131	279	112	1482	274	43	60	692	136	546	171	45	83	118	177	274	241	143	162	88	60	48	43	171
a	183	78	24	8435	344	28	316	225	94	287	71	1418	199	50	42	575	196	417	208	60	98	145	196	199	180	111	126	65	102	86	50	71
a	174	75	23	8463	334	17	317	216	84	279	61	1440	203	45	44	597	181	474	185	55	85	128	192	203	202	137	135	74	103	81	45	158
a	177	81	26	7740	328	24	304	219	92	273	73	1501	223	52	46	638	181	458	214	60	102	151	205	223	210	103	145	92	89	69	52	394
a	168	80	26	7906	320	17	303	209	62	266	62	1315	222	39	53	596	143	441	143	46	58	95	170	222	204	113	124	69	104	71	39	307
a	166	75	23	8704	325	5	320	207	72	275	51	1301	234	30	54	571	130	497	133	30	63	104	154	183	234	144	119	92	78	60	40	53
a	155	96	27	9172	323	-26	349	271	53	271	32	856	207	15	73	450	73	450	90	35	40	43	65	70	108	207	135	72	43	23	15	34
a	156	97	27	9528	323	-29	352	275	49	275	28	757	210	19	86	432	59	432	60	19	21	39	47	48	88	210	134	77	34	20	20	27
a	153	94	26	9490	319	-30	349	272	26	272	26	718	185	19	84	411	62	411	62	19	20	36	40	41	90	185	136	73	30	25	23	22
a	161	81	28	7379	310	22	288	234	61	252	61	1160	200	26	59	523	80	471	80	27	26	55	112	180	200	143	128	107	97	58	27	786
a	50	116	22	13919	282	-224	506	219	-141	219	-141	548	168	4	110	374	12	374	12	4	4	10	20	40	88	168	118	54	28	10	4	171
a	50	118	23	14081	285	-228	513	221	-143	221	-143	465	145	2	113	323	8	323	8	2	3	7	18	34	80	145	98	48	21	6	3	137
a	135	95	40	5037	233	-2	235	192	63	192	63	1181	227	15	83	657	49	657	49	16	18	21	44	136	227	221	209	147	90	37	15	2039
a	50	118	23	14081	285	-228	513	221	-143	221	-143	465	145	2	113	323	8	323	8	2	3	7	18	34	80	145	98	48	21	6	3	137
a	50	118	23	14081	285	-228	513	221	-143	221	-143	465	145	2	113	323	8	323	8	2	3	7	18	34	80	145	98	48	21	6	3	137
a	157	80	27	7571	311	15	296	231	55	251	55	1256	186	25	56	535	82	494	82	25	30	59	130	186	177	172	145	128	114	63	27	644
a	153	68	22	8454	305	-1	306	258	67	258	41	1065	170	35	52	459	121	459	122	36	51	66	87	99	161	170	128	129	53	50	35	4
a	144	85	25	9027	307	-26	333	258	26	258	26	959	221	29	74	509	90	509	90	29	31	42	65	70	122	221	166	104	42	37	30	1
a	151	79	24	8922	314	-12	326	263	59	263	35	1029	205	36	60	490	119	490	121	39	46	54	80	91	151	205	134	106	43	44	36	5
a	151	79	24	8922	314	-12	326	263	59	263	35	1029	205	36	60	490	119	490	121	39	46	54	80	91	151	205	134	106	43	44	36	5
a	144	85	25	9027	307	-26	333	258	26	258	26	959	221	29	74	509	90	509	90	29	31	42	65	70	122	221	166	104	42	37	30	1
a	144	85	25	9027	307	-26	333	258	26	258	26	959	221	29	74	509	90	509	90	29	31	42	65	70	122	221	166	104	42	37	30	1
a	147	93	26	9454	312	-35	347	266	96	266	21	756	201	22	92	466	67	466	69	23	24	27	37	40	100	201	165	72	22	23	22	22
a	155	79	23	9298	323	-11	334	272	36	272	36	1025	195	30	58	476	110	476	110	37	43	66	85	89	156	195	125	104	48	47	30	7
a	144	85	25	9027	307	-26	333	258	26	258	26	959	221	29	74	509	90	509	90	29	31	42	65	70	122	221	166	104	42	37	30	1
a	144	85	25	9027	307	-26	333	258	26	258	26	959	221	29	74	509	90	509	90	29	31	42	65	70	122	221	166	104	42	37	30	1
a	147	87	25	9169	308	-27	335	262	26	262	26	901	239	25	81	496	81	496	81	25	31	41	54	64	107	239	150	93	38	34	25	6
a	147	93	26	9454	312	-35	347	266	96	266	21	756	201	22	92	466	67	466	69	23	24	27	37	40	100	201	165	72	22	23	22	22
a	155	79	23	9298	323	-11	334	272	36	272	36	1025	195	30	58	476	110	476	110	37	43	66	85	89	156	195	125	104	48	47	30	7
a	156	81	24	9232	323	-12	335	271	36	271	36	1014	194	30	57	468	109	468	109	35	44	66	86	88	151	194	123	102	48	47	30	5
a	139	87	25	9347	302	-39	341	256	40	256	15	792	184	20	81	444	62	444	63	20	23	29	47	66	108	184	152	95	26	22	20	3
a	153	68	22	8454	305	-1	306	258	67	258	41	1065	170	35	52	459	121	459	122	36	51	66	87	99	161	170	128	129	53	50	35	4
a	147	87	25	9169	308	-27	335	262	26	262	26	901	239	25	81	496	81	496	81	25	31	41	54	64	107	239	150	93	38	34	25	6
a	147	86	25	9173	310	-25	335	263	27	263	27	907	225	28	76	483	88	483	88	28	32	42	60	67	112	225	146	92	39	36	28	1
a	144	85	25	9027	307	-26	333	258	26	258	26	959	221	29	74	509	90	509	90	29	31	42	65	70	122	221	166	104	42	37	30	1
a	153	68	22	8454	305	-1	306	258	67	258	41	1065	170	35	52	459	121	459	122	36	51	66	87	99	161	170	128	129	53	50	35	4
a	153	68	22	8454	305	-1	306	258	67	258	41	1065	170	35	52	459	121	459	122	36	51	66	87	99	161	170	128	129	53	50	35	4
a	149	94	26	9519	315	-35	350	268	22	268	22	724	191	19	89	439	61	439	61	19	20	28	37	41	102	191	146	70	24	24	22	22
a	139	87	25	9347	302	-39	341	256	40	256	15	792	184	20	81	444	62	444	63	20	23	29	47	66	108	184	152	95	26	22	20	3
a	144	85	25	9027	307	-26	333	258	26	258	26	959	221	29	74	509	90	509	90	29	31	42	65	70	122	221	166	104	42	37	30	1
a	171	79	24	8711	335	11	324	212	78	280	56	1412	243	42	50	601	158	517	170	49	79	129	171	187	243	147	127	86	85	67	42	36
a	162	91	27	8701	324	-9	333	249	46	271	46	1242	215	26	56	562	112	538	112	32	54	85	127	152	195	215	128	92	80	56	26	114
a	165	84	26	8289	320	4	316	269	55	269	55	1087	190	24	59	492	84	492	84	24	36	62	92	129	132	190	170	100	80	48	24	134
a	183	101	47	3991	274	63	211	224	126	225	126	1011	211	11	80	557	47	475	47	11	21	30	50	120	144	211	202	97	62	48	15	1514
a	183	79	24	8298	343	24	319	223	94	286	73	1256	220	37	57	596	137	415	165	49	79	129	172	204	220	103	92	65	55	51	37	33
a	176	66	24	7297	312	39	273	266	107	268	83	1667	232	46	48	617	174	606	187	56	85	127	152	205	229	156	232	218	89	72	46	124
a	161	96	28	8789	324	-16	340	261	43	272	43	849	157	18	62	391	64	389	64	18	28	47	71	92	86	157	146	88	59	39	18	78
a	165	84	26	8289	320	4	316	269	55	269	55	1087	190	24	59	492	84	492	84	24	36	62	92	129	132	190	170	100	80	48	24	134
a	166	78	24	8561	321	4	317	252	52	274	52	1104	157	30	48	456	112	432	112	30	52	84	117	148	157	151	124	79	75	57	30	32
a	82	131	30	10340	286	-143	429	193	-59	209	-59	321	84	2	92	192	7	179	7	2	3	9	19	29	35	60	84	48	22	8	2	1380
a	183	101	47	3991	274	63	211	224	126	225	126	1011	211	11	80	557	47	475	47	11	21	30	50	120	144	211	202	97	62	48	15	1514
a	166	69	23	7853	312	20	292	237	90	264	64	1524	220	49	44	556	175	532	185	54	82	118	142	177	220	159	174	199	78	72	49	124
a	161	96	28	8789	324	-16	340	261	43	272	43	849	157	18	62	391	64	389	64	18	28	47	71	92	86	157	146	88	59	39	18	78
a	165	84	26	8289	320	4	316	269	55	269	55	1087	190	24	59	492	84	492	84	24	36	62	92	129	132	190	170	100	80	48	24	134
a	229	83	43	4062	315	124	191	273	170	273	170	1656	320	17	75	849	77	849	77	17	38	44	111	202	236	320	293	206	109	58	22	315
a	175	85	26	8134	338	16	322	213	89	277	67	1447	243	41	49	619	161	470	196	59	96	138	160	216	243	123	104	130	76	61	41	148
a	171	81	24	8686	331	5	326	215	76	279	55	1318	225	36	52	576	142	484	147	42	69	115	161	190	225	145	114	78	79	64	36	33
a	161	96	28	8789	324	-16	340	261	43	272	43	849	157	18	62	391	64	389	64	18	28	47	71	92	86	157	146	88	59	39	18	78
a	167	80	24	8687	323	1	322	253	51	275	51	1111	162	28	49	469	110	440	110	30	52	83	118	149	162	158	120	80	75	56	28	27
a	183	101	47	3991	274	63	211	224	126	225	126	1011	211	11	80	557	47	475	47	11	21	30	50	120	144	211	202	97	62	48	15	1514
a	159	83	24	9053	322	-12	334	273	39	273	39	913	141	29	44	353	105	353	105	32	44	91	73	98	108	141	104	97	51	45	29	28
a	154	90	26	9326	317	-27	344	271	29	271	29	820	209	24	76	437	78	437	78	24	30	45	53	57	99	209	129	81	36	33	24	24
a	149	108	29	9301	322	-39	361	266	24	266	24	747	168	13	75	391	45	391	45	14	18	33	51	66	86	168	137	82	49	30	13	84
a	110	123	49	4600	212	-36	248	164	47	164	47	960	236	3	102	613	13	613	13	3	6	12	23	66	183	236	194	149	70	14	4	2797
a	157	86	25	9099	322	-17	339	271	36	271	36	1028	197	29	55	461	110	461	110	32	49	74	87	98	142	197	122	94	53	51	29	20
a	162	80	24	8908	326	-3	329	248	67	273	44	1251	213	40	48	517	148	501	158	53	65	95	128	144	213	160	128	105	65	55	40	38
a	158	90	26	9001	323	-15	338	272	38	272	38	1040	214	24	60	481	101	481	101	32	45	64	90	105	141	214	126	91	62	46	24	36
a	110	123	49	4600	212	-36	248	164	47	164	47	960	236	3	102	613	13	613	13	3	6	12	23	66	183	236	194	149	70	14	4	2797
a	161	77	24	8372	319	8	311	266	125	266	53	1097	169	36	48	442	122	442	164	54	68	68	85	120	169	144	129	138	36	44	42	7
a	166	79	24	8490	329	8	321	246	127	272	55	1303	197	43	45	495	147	484	188	61	84	95	111	156	197	142	145	165	54	50	43	12
a	171	81	24	8686	331	5	326	215	76	279	55	1318	225	36	52	576	142	484	147	42	69	115	161	190	225	145	114	78	79	64	36	33
a	162	91	27	8701	324	-9	333	249	46	271	46	1242	215	26	56	562	112	538	112	32	54	85	127	152	195	215	128	92	80	56	26	114
a	182	79	25	8190	338	23	315	222	140	283	72	1544	277	44	58	733	160	525	204	62	98	157	208	248	277	136	112	86	60	56	44	71
a	99	135	31	10324	299	-129	428	209	-42	226	-42	444	117	4	98	281	14	271	14	4	5	11	23	32	49	117	105	59	23	11	5	855
a	99	132	31	9926	293	-126	419	219	-42	219	-42	593	150	5	94	359	18	359	18	5	7	18	30	42	73	150	136	70	38	18	6	936
a	152	84	33	5967	271	20	251	221	67	221	67	1247	245	18	78	647	59	647	59	18	21	26	70	182	245	215	187	130	92	41	20	1429
a	153	76	27	6997	296	21	275	222	58	239	58	1085	179	20	64	500	65	491	65	20	20	32	88	155	179	166	146	107	98	49	25	1032
a	122	86	34	5842	243	-9	252	191	40	191	40	976	180	14	78	519	42	519	42	14	14	19	52	120	177	180	162	121	72	31	14	1896
a	206	77	31	6081	319	74	245	266	139	276	122	1599	266	38	64	757	129	756	172	43	91	82	129	243	266	248	242	99	70	48	38	301
a	55	121	24	13630	287	-210	497	222	-130	222	-130	416	138	1	121	304	6	304	6	1	2	6	14	28	68	138	98	37	17	4	3	148
a	103	87	26	8476	265	-65	330	198	-10	211	-10	813	142	8	70	408	31	353	31	8	14	34	66	83	83	142	128	138	76	32	9	1332
a	154	105	44	4605	249	15	234	204	88	204	88	1002	196	14	82	564	46	564	46	14	18	20	32	101	180	196	188	121	81	37	14	1923
a	154	112	48	4384	246	15	231	204	93	204	93	1036	198	16	75	539	61	539	61	16	29	37	36	73	160	181	198	135	120	35	16	1934
a	226	89	37	5425	336	98	238	287	149	287	149	1198	210	18	74	617	67	617	67	21	28	38	74	172	210	202	205	113	75	42	18	251
a	122	111	48	4332	214	-14	228	172	62	172	62	1056	222	10	88	614	41	614	41	10	20	25	29	72	173	219	222	147	102	26	11	2606
a	2	134	23	15704	263	-305	568	190	-215	190	-215	485	137	3	108	323	11	323	11	3	3	6	21	35	72	137	114	64	19	6	5	232
a	26	120	22	15033	274	-267	541	207	-182	207	-182	553	155	4	103	363	13	363	13	4	4	10	23	42	89	155	119	67	27	8	5	165
a	37	112	22	13961	269	-235	504	204	-156	204	-156	542	131	5	90	316	17	316	17	5	5	10	26	49	77	108	131	72	38	14	7	97
a	159	92	26	9084	324	-18	342	273	59	273	37	896	180	24	59	415	87	415	113	37	52	48	92	90	119	180	116	66	46	26	24	22
a	157	93	26	9176	323	-22	345	273	56	273	35	844	186	20	66	418	78	418	107	38	49	41	81	76	109	186	123	62	39	20	20	27
a	157	93	26	9313	324	-24	348	274	54	274	32	802	177	20	66	392	74	392	98	32	44	41	78	73	93	177	122	64	36	20	22	23
a	158	92	26	9121	323	-20	343	273	57	273	36	859	180	22	62	410	82	410	111	38	51	43	87	82	113	180	117	63	41	22	22	24
a	170	97	28	8319	337	2	335	211	80	273	59	1526	268	42	55	700	164	536	187	56	89	144	196	236	268	149	119	84	77	66	42	183
a	156	95	27	9288	323	-26	349	273	54	273	32	824	201	18	75	438	71	438	95	35	42	39	69	65	100	201	137	64	36	18	18	27
a	160	81	24	8781	324	-4	328	270	67	270	44	1204	198	39	48	499	145	499	155	54	62	79	111	131	198	166	135	121	56	52	39	35
a	161	81	24	9047	326	-9	335	250	41	275	41	1082	161	32	46	439	120	438	120	35	53	96	99	117	161	161	116	96	62	54	32	33
a	155	88	25	9240	319	-23	342	270	32	270	32	903	205	25	65	437	90	437	90	27	38	59	67	76	111	205	121	89	44	41	25	41
a	36	129	24	13966	269	-259	528	203	-159	203	-159	710	192	7	97	451	23	451	23	7	8	15	36	61	110	192	149	69	37	18	8	370
a	186	67	23	7285	335	55	280	255	89	278	89	1091	175	19	61	477	64	452	64	19	21	38	93	152	175	150	127	138	104	50	24	321
a	171	79	26	7593	328	28	300	245	69	267	69	1235	198	15	63	538	56	519	56	15	20	53	113	168	172	198	149	169	105	52	21	435
a	152	99	27	9561	322	-35	357	272	24	272	24	735	206	17	88	424	54	424	54	17	18	35	45	46	85	206	133	76	35	20	19	36
a	152	99	27	9561	322	-35	357	272	24	272	24	735	206	17	88	424	54	424	54	17	18	35	45	46	85	206	133	76	35	20	19	36
a	160	84	24	9094	326	-13	339	274	62	274	39	1078	182	32	51	462	121	462	123	36	55	83	100	110	162	182	118	89	58	53	32	8
a	148	100	27	9618	319	-40	359	268	18	268	18	760	222	14	92	447	48	447	48	14	16	32	45	51	89	222	136	78	36	23	18	42
a	152	92	26	9410	317	-29	346	270	27	270	27	771	203	22	83	437	70	437	70	22	25	38	45	47	95	203	139	76	30	28	23	20
a	66	132	30	10591	267	-166	433	178	-80	195	-80	480	122	4	99	306	13	296	13	4	5	13	23	33	55	122	119	65	26	11	4	1376
a	183	72	26	7120	320	46	274	270	115	272	91	1615	236	40	52	608	147	591	172	50	82	129	149	201	236	140	232	219	80	57	40	88
a	167	78	24	8322	326	12	314	244	84	271	59	1288	195	48	43	487	159	468	186	57	81	101	110	153	195	139	134	156	60	54	48	11
a	166	79	24	8423	328	5	323	205	76	270	54	1544	264	47	51	673	175	516	215	67	101	144	176	233	264	139	113	126	73	61	47	162
a	134	113	28	10153	320	-77	397	243	-4	261	-4	512	112	5	81	284	16	264	16	5	6	18	33	46	57	112	95	77	41	17	5	430
a	164	63	22	7692	305	24	281	262	93	262	66	1285	173	49	37	429	173	429	183	56	78	100	114	139	170	117	139	173	82	68	49	66
a	182	67	25	7108	318	50	268	269	116	272	91	1577	231	41	51	589	150	566	173	51	81	128	147	194	231	136	222	208	80	58	41	71
a	136	75	25	7535	283	-8	291	210	35	230	35	1451	218	31	56	627	102	600	102	31	39	75	140	194	215	218	167	149	128	63	32	990
a	165	68	25	6865	296	32	264	242	71	249	71	943	227	8	92	557	32	549	32	10	14	21	59	78	116	227	206	124	58	22	8	422
a	178	70	24	7340	330	44	286	248	81	271	81	1118	174	18	60	484	61	445	61	18	19	44	104	160	174	150	121	142	109	53	24	367
a	175	74	25	7396	328	38	290	246	76	268	76	1202	177	19	58	515	65	477	65	19	20	52	120	171	177	167	133	146	113	58	26	350
a	161	82	27	7759	316	15	301	237	57	258	57	1286	196	29	54	544	93	503	93	29	35	72	135	196	185	163	155	113	112	62	29	514
a	175	71	24	7346	326	40	286	245	77	267	77	1136	177	18	59	495	62	447	62	18	19	47	111	169	177	149	121	134	110	56	25	392
a	226	85	37	5219	327	103	224	283	167	283	152	1367	239	24	73	697	88	697	89	27	38	45	90	187	238	220	239	140	82	37	24	201
a	177	76	23	8729	341	17	324	221	84	285	60	1486	202	46	43	596	184	490	192	55	91	142	194	200	202	144	144	82	103	83	46	86
a	170	84	27	7985	326	19	307	248	63	270	63	1333	216	35	53	571	119	511	119	38	46	93	143	208	216	147	148	85	111	63	35	277
a	176	74	22	8798	340	15	325	220	82	285	58	1403	202	45	45	590	178	448	189	55	89	135	190	198	202	124	122	72	93	78	45	78
a	147	76	24	8669	303	-13	316	255	32	255	32	1004	189	30	59	475	105	475	105	32	43	56	75	86	147	189	139	114	48	45	30	3
a	148	76	23	8719	306	-13	319	257	58	257	33	1010	192	32	59	476	110	476	111	34	45	56	76	89	150	192	134	112	46	44	32	5
a	33	116	22	14160	271	-243	514	203	-163	203	-163	550	129	5	94	334	19	334	19	5	6	9	24	51	81	124	129	67	34	12	8	179
a	30	115	22	14485	273	-247	520	205	-169	205	-169	560	130	5	92	336	19	336	19	5	6	9	25	51	85	121	130	72	34	14	8	70
a	48	126	27	12421	261	-205	466	200	-121	200	-121	554	136	4	91	333	16	333	16	4	5	10	28	57	89	108	136	65	29	16	7	289
a	149	97	27	9608	318	-37	355	269	20	269	20	713	197	15	90	425	52	425	52	15	16	30	39	43	94	197	134	72	29	23	21	34
a	156	77	24	8473	314	4	310	263	118	263	47	1025	159	34	50	447	113	447	150	49	62	64	77	102	159	151	137	111	34	40	39	7
a	145	106	28	9761	321	-47	368	267	14	267	14	740	215	11	95	446	40	446	40	11	14	26	41	53	92	215	139	76	35	23	15	36
a	143	76	24	8316	298	-15	313	223	53	246	32	1626	274	47	49	672	174	603	203	63	93	135	175	222	274	176	153	142	82	64	47	526
a	160	81	25	8679	323	-1	324	269	117	269	46	1230	203	40	50	514	140	514	162	60	62	72	108	137	203	168	143	137	51	49	40	46
a	193	84	28	7452	337	43	294	231	112	282	93	1535	255	38	58	704	128	546	177	47	92	171	210	239	255	143	148	90	59	43	38	222
a	195	85	29	7082	333	46	287	233	117	279	99	1586	262	38	59	734	131	559	186	51	97	173	212	260	262	142	155	98	56	42	38	242
a	167	78	25	7894	321	17	304	208	61	265	61	1388	221	45	47	600	178	443	178	59	74	108	181	221	198	113	132	79	99	79	45	389
a	76	112	24	12161	282	-167	449	225	-89	225	-89	576	161	4	103	375	13	375	13	4	5	10	28	46	84	161	130	64	30	10	4	311
a	82	134	30	10463	289	-145	434	195	-61	211	-61	291	79	1	92	175	6	164	6	2	3	8	17	26	32	53	79	43	20	7	1	1358
a	64	128	27	12035	290	-177	467	194	-98	213	-98	138	40	0	108	93	2	91	2	1	1	3	6	9	15	36	40	17	8	2	0	1257
a	78	139	32	10310	283	-151	434	192	-63	205	-63	197	57	1	94	120	6	108	6	2	3	7	11	16	21	30	57	33	12	4	1	1644
a	105	138	31	10791	310	-134	444	230	-30	230	-47	91	19	1	78	50	4	50	5	2	2	4	6	12	13	19	18	9	4	1	1	1284
a	120	151	31	11934	340	-145	485	257	-49	257	-49	47	10	1	83	28	3	28	3	1	1	2	2	4	10	10	8	4	2	2	1	962
a	105	127	27	12098	320	-143	463	244	-47	244	-66	68	15	1	85	41	4	41	4	2	1	2	3	7	15	15	11	7	3	1	1	938
a	97	147	28	13038	340	-175	515	254	-40	254	-83	48	10	1	59	26	3	26	4	1	1	1	3	4	9	10	7	4	4	2	2	791
a	92	134	29	11244	308	-147	455	172	-37	224	-66	241	30	13	25	80	47	69	47	15	14	18	25	25	30	25	14	13	22	22	18	636
a	258	107	43	4043	359	115	244	291	204	292	194	1407	306	2	95	830	29	697	30	13	15	26	38	126	265	306	259	230	113	14	2	18
a	258	102	41	3962	362	117	245	288	197	293	197	1652	307	3	86	887	38	546	38	17	18	34	62	177	307	287	293	244	190	20	3	12
a	258	104	42	3963	359	117	242	290	196	290	196	1592	330	2	92	917	30	521	30	13	15	24	56	168	297	330	290	236	145	16	2	14
a	255	104	42	4106	354	112	242	290	200	290	191	1539	314	2	95	897	27	750	30	12	16	22	41	143	293	314	290	268	125	13	2	20
a	254	102	43	4006	350	113	237	288	201	288	192	1743	368	3	95	1016	25	1016	27	9	15	21	54	191	332	368	316	280	141	13	3	22
a	257	106	42	4359	363	111	252	292	198	296	190	1356	300	2	97	814	28	384	32	14	16	20	31	111	242	300	272	226	110	12	2	24
a	256	100	42	3852	353	117	236	287	196	288	196	1742	378	5	93	1001	29	591	29	10	14	24	62	208	321	378	302	255	147	16	5	18
a	263	92	42	3684	345	129	216	289	205	296	205	1720	377	6	94	1023	36	492	36	13	17	27	57	126	309	377	337	273	147	31	6	4
a	258	100	42	3820	349	116	233	286	198	291	198	1728	333	8	85	962	38	614	38	10	20	42	93	190	331	333	298	232	143	28	8	5
a	262	112	43	4091	372	113	259	292	199	300	199	1458	293	3	92	850	31	462	31	13	15	26	51	123	288	293	269	226	134	17	3	15
a	257	104	42	4009	356	112	244	286	194	293	194	1680	323	7	84	916	37	591	37	11	19	40	85	183	323	305	288	241	152	26	7	8
a	260	107	42	4065	368	115	253	291	197	296	197	1589	306	3	88	885	34	527	34	15	16	29	63	158	306	284	295	233	169	18	3	15
a	262	91	42	3596	344	129	215	287	205	293	205	1856	406	7	93	1103	38	574	38	12	19	34	70	156	348	406	349	266	156	33	7	7
a	259	109	42	4108	366	110	256	289	196	297	196	1565	305	6	87	869	35	524	35	12	17	35	68	151	305	285	279	243	141	23	6	11
a	259	105	42	4014	356	111	245	287	196	295	196	1655	315	8	87	925	38	560	38	11	19	39	78	167	315	314	296	246	134	28	8	7
a	262	113	43	4139	373	112	261	292	198	301	198	1438	288	3	92	833	31	458	31	13	15	27	52	118	288	284	261	229	130	18	3	13
a	261	93	42	3610	346	125	221	286	204	292	204	1948	413	8	90	1142	41	646	41	12	21	41	86	186	374	413	355	258	160	34	8	5
a	255	96	42	3678	346	118	228	284	197	284	197	1964	379	3	87	1078	34	975	34	11	20	42	96	248	379	365	334	276	166	24	3	19
a	254	94	43	3573	340	122	218	282	198	283	198	2272	465	2	92	1292	27	1147	27	11	14	41	102	301	465	427	400	320	172	17	2	19
a	260	92	42	3526	341	126	215	285	204	289	204	1973	381	7	84	1084	34	740	34	8	19	51	135	240	365	381	338	251	144	34	7	8
a	256	100	41	3940	354	115	239	285	194	290	194	1738	330	6	84	930	36	616	36	11	19	39	89	197	330	309	291	250	173	24	6	10
a	251	94	44	3506	328	119	209	281	196	282	196	2816	602	3	90	1588	34	1328	34	13	18	71	177	393	602	528	458	342	189	22	3	10
a	257	93	43	3510	339	123	216	285	202	286	202	2106	431	4	83	1121	34	957	34	10	20	62	143	277	431	381	309	267	166	36	4	12
a	261	91	42	3516	345	129	216	288	206	290	206	2027	381	5	83	1085	34	783	34	9	20	57	144	258	381	379	325	257	157	35	5	8
a	253	94	43	3580	334	119	215	283	197	284	197	2259	475	2	90	1277	31	1111	31	12	17	47	111	285	475	407	395	309	180	19	2	15
a	262	91	42	3535	346	130	216	289	206	292	206	1973	367	6	82	1058	34	752	34	8	20	54	144	247	361	367	330	253	150	33	6	7
a	256	97	42	3805	348	118	230	285	196	287	196	1868	350	6	84	996	35	690	35	9	20	44	107	233	350	343	303	260	166	27	6	10
a	259	93	42	3611	342	124	218	285	202	289	202	1886	352	7	83	1022	38	708	38	9	22	52	127	234	347	352	323	241	141	31	7	7
a	254	95	43	3549	334	118	216	283	198	284	198	2367	500	3	85	1269	36	1067	36	12	21	70	162	324	500	413	356	298	177	31	3	8
a	254	97	42	3707	345	119	226	284	196	284	196	2045	405	3	92	1165	28	1165	28	10	15	32	83	264	405	403	357	299	158	16	3	20
a	258	97	43	3706	344	120	224	285	200	290	200	1815	345	8	84	998	40	658	40	10	22	48	107	210	341	345	312	236	146	30	8	4
a	257	94	42	3634	342	121	221	286	200	286	200	2049	397	5	84	1097	34	974	34	9	20	54	126	268	397	380	320	274	166	30	5	14
a	256	96	42	3776	343	119	224	284	196	287	196	1839	347	7	83	988	36	694	36	7	21	46	122	225	347	340	301	245	148	29	8	7
a	258	94	42	3704	345	122	223	287	200	289	200	1969	365	7	82	1038	35	751	35	7	21	53	132	259	360	365	313	265	157	30	7	7
a	259	87	46	2829	333	146	187	278	214	282	214	2604	559	7	94	1592	36	920	36	7	20	49	120	241	559	559	474	307	208	51	9	79
a	256	84	43	3192	324	132	192	278	205	282	205	2911	654	9	96	1809	36	974	36	9	17	52	119	283	572	654	583	359	202	51	10	8
a	257	83	42	3228	329	133	196	279	206	285	206	2754	604	6	95	1684	36	958	36	6	20	47	123	275	560	604	520	346	192	51	10	6
a	253	91	46	3087	325	129	196	275	203	277	203	2347	509	5	88	1357	36	892	36	10	21	65	130	253	509	435	413	261	202	43	5	99
a	256	88	45	3185	325	130	195	279	205	281	205	2590	544	3	93	1582	31	933	31	10	18	63	125	264	544	538	500	292	188	45	3	13
a	256	81	46	2646	321	146	175	272	214	279	214	3696	1011	6	111	2603	35	1189	35	6	11	21	101	260	828	1011	764	358	240	78	18	19
a	256	91	44	3332	330	126	204	281	203	283	203	2301	465	4	88	1324	31	862	31	9	18	49	143	262	457	465	402	272	175	45	4	13
a	259	86	46	2920	324	140	184	279	212	282	212	2690	686	6	101	1749	33	910	33	6	16	47	122	224	564	686	499	266	199	50	11	7
a	259	89	43	3373	335	129	206	284	206	287	206	2215	464	7	88	1265	28	825	28	7	14	47	149	261	415	464	386	274	151	40	7	9
a	257	92	43	3415	337	124	213	283	203	285	203	2061	443	3	83	1097	34	893	34	12	19	65	149	264	443	368	286	239	167	46	3	7
a	246	82	46	2660	316	138	178	263	204	270	204	3118	744	5	103	2061	35	1019	35	5	14	28	109	245	665	744	652	356	210	74	16	255
a	260	91	40	3579	349	126	223	284	204	292	204	2166	455	9	90	1271	44	724	44	12	23	46	96	207	421	455	395	288	175	39	9	6
a	259	85	40	3345	343	134	209	281	207	289	207	2738	618	10	96	1697	46	905	46	10	26	48	100	245	560	618	519	353	200	49	10	5
a	260	90	40	3563	352	127	225	283	204	292	204	2276	477	10	91	1340	44	765	44	11	23	47	101	216	448	477	415	303	183	42	10	6
a	258	83	41	3250	336	134	202	279	207	287	207	2749	613	6	96	1699	39	951	39	6	23	45	117	261	573	613	513	341	195	52	10	6
a	258	93	41	3552	348	123	225	282	203	290	203	2183	440	8	89	1254	39	759	39	8	21	43	110	219	430	440	384	296	179	43	10	6
a	260	86	40	3424	345	132	213	283	206	291	206	2437	545	10	95	1490	46	784	46	12	24	45	88	212	484	545	461	323	189	44	10	5
a	248	98	49	3434	315	118	197	276	195	281	195	3750	750	7	85	2014	54	1646	54	15	32	123	323	585	750	679	539	428	230	39	7	16
a	249	96	46	3516	321	116	205	280	194	282	194	3319	697	6	89	1841	42	1534	42	13	23	92	248	480	697	627	517	390	200	26	6	9
a	247	108	48	3722	325	100	225	278	189	281	189	2724	546	6	79	1391	53	1122	53	16	31	110	243	402	546	443	386	293	211	37	6	25
a	250	104	45	3720	331	104	227	280	191	282	191	2552	518	5	81	1297	43	1080	43	12	26	92	218	384	518	395	378	307	185	32	5	9
a	248	109	44	4283	344	100	244	286	191	286	182	1919	452	1	107	1219	20	1219	20	12	7	20	45	163	405	452	362	347	98	7	1	47
a	250	104	44	4058	343	107	236	287	197	287	188	2069	445	3	96	1217	23	1085	24	9	12	25	74	266	431	445	341	299	153	11	3	31
a	244	104	45	4056	330	102	228	281	191	281	182	2564	613	2	106	1648	19	1648	23	9	12	27	67	246	527	613	508	419	126	8	2	69
a	246	103	45	4017	331	103	228	283	193	284	184	2451	553	2	103	1545	22	1384	23	10	11	25	68	275	525	553	467	364	141	10	2	52
a	246	103	45	4012	330	103	227	283	194	284	185	2564	573	2	103	1610	22	1403	23	10	11	26	74	311	566	573	471	359	151	10	2	48
a	248	97	43	3863	333	111	222	283	188	284	188	2394	545	2	97	1414	22	1191	22	10	10	33	97	330	545	490	379	322	163	13	2	29
a	253	98	43	3795	344	117	227	285	194	285	194	2055	423	3	94	1189	25	1189	25	9	13	29	79	265	416	423	350	296	158	14	3	22
a	250	106	44	4145	343	105	238	288	195	288	187	1792	438	2	101	1118	22	1118	22	12	8	17	52	175	326	438	354	264	136	8	2	35
a	256	100	41	3831	356	117	239	286	196	288	196	1737	342	3	88	961	35	593	35	14	18	32	69	211	313	342	306	246	161	22	3	14
a	258	107	43	4043	359	115	244	291	204	292	194	1407	306	2	95	830	29	697	30	13	15	26	38	126	265	306	259	230	113	14	2	18
a	258	102	41	3962	362	117	245	288	197	293	197	1652	307	3	86	887	38	546	38	17	18	34	62	177	307	287	293	244	190	20	3	12
a	258	104	42	3963	359	117	242	290	196	290	196	1592	330	2	92	917	30	521	30	13	15	24	56	168	297	330	290	236	145	16	2	14
a	255	104	42	4106	354	112	242	290	200	290	191	1539	314	2	95	897	27	750	30	12	16	22	41	143	293	314	290	268	125	13	2	20
a	254	102	43	4006	350	113	237	288	201	288	192	1743	368	3	95	1016	25	1016	27	9	15	21	54	191	332	368	316	280	141	13	3	22
a	257	106	42	4359	363	111	252	292	198	296	190	1356	300	2	97	814	28	384	32	14	16	20	31	111	242	300	272	226	110	12	2	24
a	256	100	42	3852	353	117	236	287	196	288	196	1742	378	5	93	1001	29	591	29	10	14	24	62	208	321	378	302	255	147	16	5	18
a	263	92	42	3684	345	129	216	289	205	296	205	1720	377	6	94	1023	36	492	36	13	17	27	57	126	309	377	337	273	147	31	6	4
a	258	100	42	3820	349	116	233	286	198	291	198	1728	333	8	85	962	38	614	38	10	20	42	93	190	331	333	298	232	143	28	8	5
a	262	112	43	4091	372	113	259	292	199	300	199	1458	293	3	92	850	31	462	31	13	15	26	51	123	288	293	269	226	134	17	3	15
a	257	104	42	4009	356	112	244	286	194	293	194	1680	323	7	84	916	37	591	37	11	19	40	85	183	323	305	288	241	152	26	7	8
a	260	107	42	4065	368	115	253	291	197	296	197	1589	306	3	88	885	34	527	34	15	16	29	63	158	306	284	295	233	169	18	3	15
a	262	91	42	3596	344	129	215	287	205	293	205	1856	406	7	93	1103	38	574	38	12	19	34	70	156	348	406	349	266	156	33	7	7
a	259	109	42	4108	366	110	256	289	196	297	196	1565	305	6	87	869	35	524	35	12	17	35	68	151	305	285	279	243	141	23	6	11
a	259	105	42	4014	356	111	245	287	196	295	196	1655	315	8	87	925	38	560	38	11	19	39	78	167	315	314	296	246	134	28	8	7
a	262	113	43	4139	373	112	261	292	198	301	198	1438	288	3	92	833	31	458	31	13	15	27	52	118	288	284	261	229	130	18	3	13
a	261	93	42	3610	346	125	221	286	204	292	204	1948	413	8	90	1142	41	646	41	12	21	41	86	186	374	413	355	258	160	34	8	5
a	255	96	42	3678	346	118	228	284	197	284	197	1964	379	3	87	1078	34	975	34	11	20	42	96	248	379	365	334	276	166	24	3	19
a	254	94	43	3573	340	122	218	282	198	283	198	2272	465	2	92	1292	27	1147	27	11	14	41	102	301	465	427	400	320	172	17	2	19
a	260	92	42	3526	341	126	215	285	204	289	204	1973	381	7	84	1084	34	740	34	8	19	51	135	240	365	381	338	251	144	34	7	8
a	256	100	41	3940	354	115	239	285	194	290	194	1738	330	6	84	930	36	616	36	11	19	39	89	197	330	309	291	250	173	24	6	10
a	251	94	44	3506	328	119	209	281	196	282	196	2816	602	3	90	1588	34	1328	34	13	18	71	177	393	602	528	458	342	189	22	3	10
a	257	93	43	3510	339	123	216	285	202	286	202	2106	431	4	83	1121	34	957	34	10	20	62	143	277	431	381	309	267	166	36	4	12
a	261	91	42	3516	345	129	216	288	206	290	206	2027	381	5	83	1085	34	783	34	9	20	57	144	258	381	379	325	257	157	35	5	8
a	253	94	43	3580	334	119	215	283	197	284	197	2259	475	2	90	1277	31	1111	31	12	17	47	111	285	475	407	395	309	180	19	2	15
a	262	91	42	3535	346	130	216	289	206	292	206	1973	367	6	82	1058	34	752	34	8	20	54	144	247	361	367	330	253	150	33	6	7
a	256	97	42	3805	348	118	230	285	196	287	196	1868	350	6	84	996	35	690	35	9	20	44	107	233	350	343	303	260	166	27	6	10
a	259	93	42	3611	342	124	218	285	202	289	202	1886	352	7	83	1022	38	708	38	9	22	52	127	234	347	352	323	241	141	31	7	7
a	254	95	43	3549	334	118	216	283	198	284	198	2367	500	3	85	1269	36	1067	36	12	21	70	162	324	500	413	356	298	177	31	3	8
a	254	97	42	3707	345	119	226	284	196	284	196	2045	405	3	92	1165	28	1165	28	10	15	32	83	264	405	403	357	299	158	16	3	20
a	258	97	43	3706	344	120	224	285	200	290	200	1815	345	8	84	998	40	658	40	10	22	48	107	210	341	345	312	236	146	30	8	4
a	257	94	42	3634	342	121	221	286	200	286	200	2049	397	5	84	1097	34	974	34	9	20	54	126	268	397	380	320	274	166	30	5	14
a	256	96	42	3776	343	119	224	284	196	287	196	1839	347	7	83	988	36	694	36	7	21	46	122	225	347	340	301	245	148	29	8	7
a	258	94	42	3704	345	122	223	287	200	289	200	1969	365	7	82	1038	35	751	35	7	21	53	132	259	360	365	313	265	157	30	7	7
a	259	87	46	2829	333	146	187	278	214	282	214	2604	559	7	94	1592	36	920	36	7	20	49	120	241	559	559	474	307	208	51	9	79
a	256	84	43	3192	324	132	192	278	205	282	205	2911	654	9	96	1809	36	974	36	9	17	52	119	283	572	654	583	359	202	51	10	8
a	257	83	42	3228	329	133	196	279	206	285	206	2754	604	6	95	1684	36	958	36	6	20	47	123	275	560	604	520	346	192	51	10	6
a	253	91	46	3087	325	129	196	275	203	277	203	2347	509	5	88	1357	36	892	36	10	21	65	130	253	509	435	413	261	202	43	5	99
a	256	88	45	3185	325	130	195	279	205	281	205	2590	544	3	93	1582	31	933	31	10	18	63	125	264	544	538	500	292	188	45	3	13
a	256	81	46	2646	321	146	175	272	214	279	214	3696	1011	6	111	2603	35	1189	35	6	11	21	101	260	828	1011	764	358	240	78	18	19
a	256	91	44	3332	330	126	204	281	203	283	203	2301	465	4	88	1324	31	862	31	9	18	49	143	262	457	465	402	272	175	45	4	13
a	259	86	46	2920	324	140	184	279	212	282	212	2690	686	6	101	1749	33	910	33	6	16	47	122	224	564	686	499	266	199	50	11	7
a	259	89	43	3373	335	129	206	284	206	287	206	2215	464	7	88	1265	28	825	28	7	14	47	149	261	415	464	386	274	151	40	7	9
a	257	92	43	3415	337	124	213	283	203	285	203	2061	443	3	83	1097	34	893	34	12	19	65	149	264	443	368	286	239	167	46	3	7
a	246	82	46	2660	316	138	178	263	204	270	204	3118	744	5	103	2061	35	1019	35	5	14	28	109	245	665	744	652	356	210	74	16	255
a	260	91	40	3579	349	126	223	284	204	292	204	2166	455	9	90	1271	44	724	44	12	23	46	96	207	421	455	395	288	175	39	9	6
a	259	85	40	3345	343	134	209	281	207	289	207	2738	618	10	96	1697	46	905	46	10	26	48	100	245	560	618	519	353	200	49	10	5
a	260	90	40	3563	352	127	225	283	204	292	204	2276	477	10	91	1340	44	765	44	11	23	47	101	216	448	477	415	303	183	42	10	6
a	258	83	41	3250	336	134	202	279	207	287	207	2749	613	6	96	1699	39	951	39	6	23	45	117	261	573	613	513	341	195	52	10	6
a	258	93	41	3552	348	123	225	282	203	290	203	2183	440	8	89	1254	39	759	39	8	21	43	110	219	430	440	384	296	179	43	10	6
a	260	86	40	3424	345	132	213	283	206	291	206	2437	545	10	95	1490	46	784	46	12	24	45	88	212	484	545	461	323	189	44	10	5
a	248	98	49	3434	315	118	197	276	195	281	195	3750	750	7	85	2014	54	1646	54	15	32	123	323	585	750	679	539	428	230	39	7	16
a	249	96	46	3516	321	116	205	280	194	282	194	3319	697	6	89	1841	42	1534	42	13	23	92	248	480	697	627	517	390	200	26	6	9
a	247	108	48	3722	325	100	225	278	189	281	189	2724	546	6	79	1391	53	1122	53	16	31	110	243	402	546	443	386	293	211	37	6	25
a	250	104	45	3720	331	104	227	280	191	282	191	2552	518	5	81	1297	43	1080	43	12	26	92	218	384	518	395	378	307	185	32	5	9
a	248	109	44	4283	344	100	244	286	191	286	182	1919	452	1	107	1219	20	1219	20	12	7	20	45	163	405	452	362	347	98	7	1	47
a	250	104	44	4058	343	107	236	287	197	287	188	2069	445	3	96	1217	23	1085	24	9	12	25	74	266	431	445	341	299	153	11	3	31
a	244	104	45	4056	330	102	228	281	191	281	182	2564	613	2	106	1648	19	1648	23	9	12	27	67	246	527	613	508	419	126	8	2	69
a	246	103	45	4017	331	103	228	283	193	284	184	2451	553	2	103	1545	22	1384	23	10	11	25	68	275	525	553	467	364	141	10	2	52
a	246	103	45	4012	330	103	227	283	194	284	185	2564	573	2	103	1610	22	1403	23	10	11	26	74	311	566	573	471	359	151	10	2	48
a	248	97	43	3863	333	111	222	283	188	284	188	2394	545	2	97	1414	22	1191	22	10	10	33	97	330	545	490	379	322	163	13	2	29
a	253	98	43	3795	344	117	227	285	194	285	194	2055	423	3	94	1189	25	1189	25	9	13	29	79	265	416	423	350	296	158	14	3	22
a	250	106	44	4145	343	105	238	288	195	288	187	1792	438	2	101	1118	22	1118	22	12	8	17	52	175	326	438	354	264	136	8	2	35
a	256	100	41	3831	356	117	239	286	196	288	196	1737	342	3	88	961	35	593	35	14	18	32	69	211	313	342	306	246	161	22	3	14
a	258	107	43	4043	359	115	244	291	204	292	194	1407	306	2	95	830	29	697	30	13	15	26	38	126	265	306	259	230	113	14	2	18
a	258	102	41	3962	362	117	245	288	197	293	197	1652	307	3	86	887	38	546	38	17	18	34	62	177	307	287	293	244	190	20	3	12
a	258	104	42	3963	359	117	242	290	196	290	196	1592	330	2	92	917	30	521	30	13	15	24	56	168	297	330	290	236	145	16	2	14
a	255	104	42	4106	354	112	242	290	200	290	191	1539	314	2	95	897	27	750	30	12	16	22	41	143	293	314	290	268	125	13	2	20
a	254	102	43	4006	350	113	237	288	201	288	192	1743	368	3	95	1016	25	1016	27	9	15	21	54	191	332	368	316	280	141	13	3	22
a	257	106	42	4359	363	111	252	292	198	296	190	1356	300	2	97	814	28	384	32	14	16	20	31	111	242	300	272	226	110	12	2	24
a	256	100	42	3852	353	117	236	287	196	288	196	1742	378	5	93	1001	29	591	29	10	14	24	62	208	321	378	302	255	147	16	5	18
a	263	92	42	3684	345	129	216	289	205	296	205	1720	377	6	94	1023	36	492	36	13	17	27	57	126	309	377	337	273	147	31	6	4
a	258	100	42	3820	349	116	233	286	198	291	198	1728	333	8	85	962	38	614	38	10	20	42	93	190	331	333	298	232	143	28	8	5
a	262	112	43	4091	372	113	259	292	199	300	199	1458	293	3	92	850	31	462	31	13	15	26	51	123	288	293	269	226	134	17	3	15
a	257	104	42	4009	356	112	244	286	194	293	194	1680	323	7	84	916	37	591	37	11	19	40	85	183	323	305	288	241	152	26	7	8
a	260	107	42	4065	368	115	253	291	197	296	197	1589	306	3	88	885	34	527	34	15	16	29	63	158	306	284	295	233	169	18	3	15
a	262	91	42	3596	344	129	215	287	205	293	205	1856	406	7	93	1103	38	574	38	12	19	34	70	156	348	406	349	266	156	33	7	7
a	259	109	42	4108	366	110	256	289	196	297	196	1565	305	6	87	869	35	524	35	12	17	35	68	151	305	285	279	243	141	23	6	11
a	259	105	42	4014	356	111	245	287	196	295	196	1655	315	8	87	925	38	560	38	11	19	39	78	167	315	314	296	246	134	28	8	7
a	262	113	43	4139	373	112	261	292	198	301	198	1438	288	3	92	833	31	458	31	13	15	27	52	118	288	284	261	229	130	18	3	13
a	261	93	42	3610	346	125	221	286	204	292	204	1948	413	8	90	1142	41	646	41	12	21	41	86	186	374	413	355	258	160	34	8	5
a	255	96	42	3678	346	118	228	284	197	284	197	1964	379	3	87	1078	34	975	34	11	20	42	96	248	379	365	334	276	166	24	3	19
a	254	94	43	3573	340	122	218	282	198	283	198	2272	465	2	92	1292	27	1147	27	11	14	41	102	301	465	427	400	320	172	17	2	19
a	260	92	42	3526	341	126	215	285	204	289	204	1973	381	7	84	1084	34	740	34	8	19	51	135	240	365	381	338	251	144	34	7	8
a	256	100	41	3940	354	115	239	285	194	290	194	1738	330	6	84	930	36	616	36	11	19	39	89	197	330	309	291	250	173	24	6	10
a	251	94	44	3506	328	119	209	281	196	282	196	2816	602	3	90	1588	34	1328	34	13	18	71	177	393	602	528	458	342	189	22	3	10
a	257	93	43	3510	339	123	216	285	202	286	202	2106	431	4	83	1121	34	957	34	10	20	62	143	277	431	381	309	267	166	36	4	12
a	261	91	42	3516	345	129	216	288	206	290	206	2027	381	5	83	1085	34	783	34	9	20	57	144	258	381	379	325	257	157	35	5	8
a	253	94	43	3580	334	119	215	283	197	284	197	2259	475	2	90	1277	31	1111	31	12	17	47	111	285	475	407	395	309	180	19	2	15
a	262	91	42	3535	346	130	216	289	206	292	206	1973	367	6	82	1058	34	752	34	8	20	54	144	247	361	367	330	253	150	33	6	7
a	256	97	42	3805	348	118	230	285	196	287	196	1868	350	6	84	996	35	690	35	9	20	44	107	233	350	343	303	260	166	27	6	10
a	259	93	42	3611	342	124	218	285	202	289	202	1886	352	7	83	1022	38	708	38	9	22	52	127	234	347	352	323	241	141	31	7	7
a	254	95	43	3549	334	118	216	283	198	284	198	2367	500	3	85	1269	36	1067	36	12	21	70	162	324	500	413	356	298	177	31	3	8
a	254	97	42	3707	345	119	226	284	196	284	196	2045	405	3	92	1165	28	1165	28	10	15	32	83	264	405	403	357	299	158	16	3	20
a	258	97	43	3706	344	120	224	285	200	290	200	1815	345	8	84	998	40	658	40	10	22	48	107	210	341	345	312	236	146	30	8	4
a	257	94	42	3634	342	121	221	286	200	286	200	2049	397	5	84	1097	34	974	34	9	20	54	126	268	397	380	320	274	166	30	5	14
a	256	96	42	3776	343	119	224	284	196	287	196	1839	347	7	83	988	36	694	36	7	21	46	122	225	347	340	301	245	148	29	8	7
a	258	94	42	3704	345	122	223	287	200	289	200	1969	365	7	82	1038	35	751	35	7	21	53	132	259	360	365	313	265	157	30	7	7
a	259	87	46	2829	333	146	187	278	214	282	214	2604	559	7	94	1592	36	920	36	7	20	49	120	241	559	559	474	307	208	51	9	79
a	256	84	43	3192	324	132	192	278	205	282	205	2911	654	9	96	1809	36	974	36	9	17	52	119	283	572	654	583	359	202	51	10	8
a	257	83	42	3228	329	133	196	279	206	285	206	2754	604	6	95	1684	36	958	36	6	20	47	123	275	560	604	520	346	192	51	10	6
a	253	91	46	3087	325	129	196	275	203	277	203	2347	509	5	88	1357	36	892	36	10	21	65	130	253	509	435	413	261	202	43	5	99
a	256	88	45	3185	325	130	195	279	205	281	205	2590	544	3	93	1582	31	933	31	10	18	63	125	264	544	538	500	292	188	45	3	13
a	256	81	46	2646	321	146	175	272	214	279	214	3696	1011	6	111	2603	35	1189	35	6	11	21	101	260	828	1011	764	358	240	78	18	19
a	256	91	44	3332	330	126	204	281	203	283	203	2301	465	4	88	1324	31	862	31	9	18	49	143	262	457	465	402	272	175	45	4	13
a	259	86	46	2920	324	140	184	279	212	282	212	2690	686	6	101	1749	33	910	33	6	16	47	122	224	564	686	499	266	199	50	11	7
a	259	89	43	3373	335	129	206	284	206	287	206	2215	464	7	88	1265	28	825	28	7	14	47	149	261	415	464	386	274	151	40	7	9
a	257	92	43	3415	337	124	213	283	203	285	203	2061	443	3	83	1097	34	893	34	12	19	65	149	264	443	368	286	239	167	46	3	7
a	246	82	46	2660	316	138	178	263	204	270	204	3118	744	5	103	2061	35	1019	35	5	14	28	109	245	665	744	652	356	210	74	16	255
a	260	91	40	3579	349	126	223	284	204	292	204	2166	455	9	90	1271	44	724	44	12	23	46	96	207	421	455	395	288	175	39	9	6
a	259	85	40	3345	343	134	209	281	207	289	207	2738	618	10	96	1697	46	905	46	10	26	48	100	245	560	618	519	353	200	49	10	5
a	260	90	40	3563	352	127	225	283	204	292	204	2276	477	10	91	1340	44	765	44	11	23	47	101	216	448	477	415	303	183	42	10	6
a	258	83	41	3250	336	134	202	279	207	287	207	2749	613	6	96	1699	39	951	39	6	23	45	117	261	573	613	513	341	195	52	10	6
a	258	93	41	3552	348	123	225	282	203	290	203	2183	440	8	89	1254	39	759	39	8	21	43	110	219	430	440	384	296	179	43	10	6
a	260	86	40	3424	345	132	213	283	206	291	206	2437	545	10	95	1490	46	784	46	12	24	45	88	212	484	545	461	323	189	44	10	5
a	248	98	49	3434	315	118	197	276	195	281	195	3750	750	7	85	2014	54	1646	54	15	32	123	323	585	750	679	539	428	230	39	7	16
a	249	96	46	3516	321	116	205	280	194	282	194	3319	697	6	89	1841	42	1534	42	13	23	92	248	480	697	627	517	390	200	26	6	9
a	247	108	48	3722	325	100	225	278	189	281	189	2724	546	6	79	1391	53	1122	53	16	31	110	243	402	546	443	386	293	211	37	6	25
a	250	104	45	3720	331	104	227	280	191	282	191	2552	518	5	81	1297	43	1080	43	12	26	92	218	384	518	395	378	307	185	32	5	9
a	248	109	44	4283	344	100	244	286	191	286	182	1919	452	1	107	1219	20	1219	20	12	7	20	45	163	405	452	362	347	98	7	1	47
a	250	104	44	4058	343	107	236	287	197	287	188	2069	445	3	96	1217	23	1085	24	9	12	25	74	266	431	445	341	299	153	11	3	31
a	244	104	45	4056	330	102	228	281	191	281	182	2564	613	2	106	1648	19	1648	23	9	12	27	67	246	527	613	508	419	126	8	2	69
a	246	103	45	4017	331	103	228	283	193	284	184	2451	553	2	103	1545	22	1384	23	10	11	25	68	275	525	553	467	364	141	10	2	52
a	246	103	45	4012	330	103	227	283	194	284	185	2564	573	2	103	1610	22	1403	23	10	11	26	74	311	566	573	471	359	151	10	2	48
a	248	97	43	3863	333	111	222	283	188	284	188	2394	545	2	97	1414	22	1191	22	10	10	33	97	330	545	490	379	322	163	13	2	29
a	253	98	43	3795	344	117	227	285	194	285	194	2055	423	3	94	1189	25	1189	25	9	13	29	79	265	416	423	350	296	158	14	3	22
a	250	106	44	4145	343	105	238	288	195	288	187	1792	438	2	101	1118	22	1118	22	12	8	17	52	175	326	438	354	264	136	8	2	35
a	256	100	41	3831	356	117	239	286	196	288	196	1737	342	3	88	961	35	593	35	14	18	32	69	211	313	342	306	246	161	22	3	14
a	258	107	43	4043	359	115	244	291	204	292	194	1407	306	2	95	830	29	697	30	13	15	26	38	126	265	306	259	230	113	14	2	18
a	258	102	41	3962	362	117	245	288	197	293	197	1652	307	3	86	887	38	546	38	17	18	34	62	177	307	287	293	244	190	20	3	12
a	258	104	42	3963	359	117	242	290	196	290	196	1592	330	2	92	917	30	521	30	13	15	24	56	168	297	330	290	236	145	16	2	14
a	255	104	42	4106	354	112	242	290	200	290	191	1539	314	2	95	897	27	750	30	12	16	22	41	143	293	314	290	268	125	13	2	20
a	254	102	43	4006	350	113	237	288	201	288	192	1743	368	3	95	1016	25	1016	27	9	15	21	54	191	332	368	316	280	141	13	3	22
a	257	106	42	4359	363	111	252	292	198	296	190	1356	300	2	97	814	28	384	32	14	16	20	31	111	242	300	272	226	110	12	2	24
a	256	100	42	3852	353	117	236	287	196	288	196	1742	378	5	93	1001	29	591	29	10	14	24	62	208	321	378	302	255	147	16	5	18
a	263	92	42	3684	345	129	216	289	205	296	205	1720	377	6	94	1023	36	492	36	13	17	27	57	126	309	377	337	273	147	31	6	4
a	258	100	42	3820	349	116	233	286	198	291	198	1728	333	8	85	962	38	614	38	10	20	42	93	190	331	333	298	232	143	28	8	5
a	262	112	43	4091	372	113	259	292	199	300	199	1458	293	3	92	850	31	462	31	13	15	26	51	123	288	293	269	226	134	17	3	15
a	257	104	42	4009	356	112	244	286	194	293	194	1680	323	7	84	916	37	591	37	11	19	40	85	183	323	305	288	241	152	26	7	8
a	260	107	42	4065	368	115	253	291	197	296	197	1589	306	3	88	885	34	527	34	15	16	29	63	158	306	284	295	233	169	18	3	15
a	262	91	42	3596	344	129	215	287	205	293	205	1856	406	7	93	1103	38	574	38	12	19	34	70	156	348	406	349	266	156	33	7	7
a	259	109	42	4108	366	110	256	289	196	297	196	1565	305	6	87	869	35	524	35	12	17	35	68	151	305	285	279	243	141	23	6	11
a	259	105	42	4014	356	111	245	287	196	295	196	1655	315	8	87	925	38	560	38	11	19	39	78	167	315	314	296	246	134	28	8	7
a	262	113	43	4139	373	112	261	292	198	301	198	1438	288	3	92	833	31	458	31	13	15	27	52	118	288	284	261	229	130	18	3	13
a	261	93	42	3610	346	125	221	286	204	292	204	1948	413	8	90	1142	41	646	41	12	21	41	86	186	374	413	355	258	160	34	8	5
a	255	96	42	3678	346	118	228	284	197	284	197	1964	379	3	87	1078	34	975	34	11	20	42	96	248	379	365	334	276	166	24	3	19
a	254	94	43	3573	340	122	218	282	198	283	198	2272	465	2	92	1292	27	1147	27	11	14	41	102	301	465	427	400	320	172	17	2	19
a	260	92	42	3526	341	126	215	285	204	289	204	1973	381	7	84	1084	34	740	34	8	19	51	135	240	365	381	338	251	144	34	7	8
a	256	100	41	3940	354	115	239	285	194	290	194	1738	330	6	84	930	36	616	36	11	19	39	89	197	330	309	291	250	173	24	6	10
a	251	94	44	3506	328	119	209	281	196	282	196	2816	602	3	90	1588	34	1328	34	13	18	71	177	393	602	528	458	342	189	22	3	10
a	257	93	43	3510	339	123	216	285	202	286	202	2106	431	4	83	1121	34	957	34	10	20	62	143	277	431	381	309	267	166	36	4	12
a	261	91	42	3516	345	129	216	288	206	290	206	2027	381	5	83	1085	34	783	34	9	20	57	144	258	381	379	325	257	157	35	5	8
a	253	94	43	3580	334	119	215	283	197	284	197	2259	475	2	90	1277	31	1111	31	12	17	47	111	285	475	407	395	309	180	19	2	15
a	262	91	42	3535	346	130	216	289	206	292	206	1973	367	6	82	1058	34	752	34	8	20	54	144	247	361	367	330	253	150	33	6	7
a	256	97	42	3805	348	118	230	285	196	287	196	1868	350	6	84	996	35	690	35	9	20	44	107	233	350	343	303	260	166	27	6	10
a	259	93	42	3611	342	124	218	285	202	289	202	1886	352	7	83	1022	38	708	38	9	22	52	127	234	347	352	323	241	141	31	7	7
a	254	95	43	3549	334	118	216	283	198	284	198	2367	500	3	85	1269	36	1067	36	12	21	70	162	324	500	413	356	298	177	31	3	8
a	254	97	42	3707	345	119	226	284	196	284	196	2045	405	3	92	1165	28	1165	28	10	15	32	83	264	405	403	357	299	158	16	3	20
a	258	97	43	3706	344	120	224	285	200	290	200	1815	345	8	84	998	40	658	40	10	22	48	107	210	341	345	312	236	146	30	8	4
a	257	94	42	3634	342	121	221	286	200	286	200	2049	397	5	84	1097	34	974	34	9	20	54	126	268	397	380	320	274	166	30	5	14
a	256	96	42	3776	343	119	224	284	196	287	196	1839	347	7	83	988	36	694	36	7	21	46	122	225	347	340	301	245	148	29	8	7
a	258	94	42	3704	345	122	223	287	200	289	200	1969	365	7	82	1038	35	751	35	7	21	53	132	259	360	365	313	265	157	30	7	7
a	259	87	46	2829	333	146	187	278	214	282	214	2604	559	7	94	1592	36	920	36	7	20	49	120	241	559	559	474	307	208	51	9	79
a	256	84	43	3192	324	132	192	278	205	282	205	2911	654	9	96	1809	36	974	36	9	17	52	119	283	572	654	583	359	202	51	10	8
a	257	83	42	3228	329	133	196	279	206	285	206	2754	604	6	95	1684	36	958	36	6	20	47	123	275	560	604	520	346	192	51	10	6
a	253	91	46	3087	325	129	196	275	203	277	203	2347	509	5	88	1357	36	892	36	10	21	65	130	253	509	435	413	261	202	43	5	99
a	256	88	45	3185	325	130	195	279	205	281	205	2590	544	3	93	1582	31	933	31	10	18	63	125	264	544	538	500	292	188	45	3	13
a	256	81	46	2646	321	146	175	272	214	279	214	3696	1011	6	111	2603	35	1189	35	6	11	21	101	260	828	1011	764	358	240	78	18	19
a	256	91	44	3332	330	126	204	281	203	283	203	2301	465	4	88	1324	31	862	31	9	18	49	143	262	457	465	402	272	175	45	4	13
a	259	86	46	2920	324	140	184	279	212	282	212	2690	686	6	101	1749	33	910	33	6	16	47	122	224	564	686	499	266	199	50	11	7
a	259	89	43	3373	335	129	206	284	206	287	206	2215	464	7	88	1265	28	825	28	7	14	47	149	261	415	464	386	274	151	40	7	9
a	257	92	43	3415	337	124	213	283	203	285	203	2061	443	3	83	1097	34	893	34	12	19	65	149	264	443	368	286	239	167	46	3	7
a	246	82	46	2660	316	138	178	263	204	270	204	3118	744	5	103	2061	35	1019	35	5	14	28	109	245	665	744	652	356	210	74	16	255
a	260	91	40	3579	349	126	223	284	204	292	204	2166	455	9	90	1271	44	724	44	12	23	46	96	207	421	455	395	288	175	39	9	6
a	259	85	40	3345	343	134	209	281	207	289	207	2738	618	10	96	1697	46	905	46	10	26	48	100	245	560	618	519	353	200	49	10	5
a	260	90	40	3563	352	127	225	283	204	292	204	2276	477	10	91	1340	44	765	44	11	23	47	101	216	448	477	415	303	183	42	10	6
a	258	83	41	3250	336	134	202	279	207	287	207	2749	613	6	96	1699	39	951	39	6	23	45	117	261	573	613	513	341	195	52	10	6
a	258	93	41	3552	348	123	225	282	203	290	203	2183	440	8	89	1254	39	759	39	8	21	43	110	219	430	440	384	296	179	43	10	6
a	260	86	40	3424	345	132	213	283	206	291	206	2437	545	10	95	1490	46	784	46	12	24	45	88	212	484	545	461	323	189	44	10	5
a	248	98	49	3434	315	118	197	276	195	281	195	3750	750	7	85	2014	54	1646	54	15	32	123	323	585	750	679	539	428	230	39	7	16
a	249	96	46	3516	321	116	205	280	194	282	194	3319	697	6	89	1841	42	1534	42	13	23	92	248	480	697	627	517	390	200	26	6	9
a	247	108	48	3722	325	100	225	278	189	281	189	2724	546	6	79	1391	53	1122	53	16	31	110	243	402	546	443	386	293	211	37	6	25
a	250	104	45	3720	331	104	227	280	191	282	191	2552	518	5	81	1297	43	1080	43	12	26	92	218	384	518	395	378	307	185	32	5	9
a	248	109	44	4283	344	100	244	286	191	286	182	1919	452	1	107	1219	20	1219	20	12	7	20	45	163	405	452	362	347	98	7	1	47
a	250	104	44	4058	343	107	236	287	197	287	188	2069	445	3	96	1217	23	1085	24	9	12	25	74	266	431	445	341	299	153	11	3	31
a	244	104	45	4056	330	102	228	281	191	281	182	2564	613	2	106	1648	19	1648	23	9	12	27	67	246	527	613	508	419	126	8	2	69
a	246	103	45	4017	331	103	228	283	193	284	184	2451	553	2	103	1545	22	1384	23	10	11	25	68	275	525	553	467	364	141	10	2	52
a	246	103	45	4012	330	103	227	283	194	284	185	2564	573	2	103	1610	22	1403	23	10	11	26	74	311	566	573	471	359	151	10	2	48
a	248	97	43	3863	333	111	222	283	188	284	188	2394	545	2	97	1414	22	1191	22	10	10	33	97	330	545	490	379	322	163	13	2	29
a	253	98	43	3795	344	117	227	285	194	285	194	2055	423	3	94	1189	25	1189	25	9	13	29	79	265	416	423	350	296	158	14	3	22
a	250	106	44	4145	343	105	238	288	195	288	187	1792	438	2	101	1118	22	1118	22	12	8	17	52	175	326	438	354	264	136	8	2	35
a	256	100	41	3831	356	117	239	286	196	288	196	1737	342	3	88	961	35	593	35	14	18	32	69	211	313	342	306	246	161	22	3	14
a	258	107	43	4043	359	115	244	291	204	292	194	1407	306	2	95	830	29	697	30	13	15	26	38	126	265	306	259	230	113	14	2	18
a	258	102	41	3962	362	117	245	288	197	293	197	1652	307	3	86	887	38	546	38	17	18	34	62	177	307	287	293	244	190	20	3	12
a	258	104	42	3963	359	117	242	290	196	290	196	1592	330	2	92	917	30	521	30	13	15	24	56	168	297	330	290	236	145	16	2	14
a	255	104	42	4106	354	112	242	290	200	290	191	1539	314	2	95	897	27	750	30	12	16	22	41	143	293	314	290	268	125	13	2	20
a	254	102	43	4006	350	113	237	288	201	288	192	1743	368	3	95	1016	25	1016	27	9	15	21	54	191	332	368	316	280	141	13	3	22
a	257	106	42	4359	363	111	252	292	198	296	190	1356	300	2	97	814	28	384	32	14	16	20	31	111	242	300	272	226	110	12	2	24
a	256	100	42	3852	353	117	236	287	196	288	196	1742	378	5	93	1001	29	591	29	10	14	24	62	208	321	378	302	255	147	16	5	18
a	263	92	42	3684	345	129	216	289	205	296	205	1720	377	6	94	1023	36	492	36	13	17	27	57	126	309	377	337	273	147	31	6	4
a	258	100	42	3820	349	116	233	286	198	291	198	1728	333	8	85	962	38	614	38	10	20	42	93	190	331	333	298	232	143	28	8	5
a	262	112	43	4091	372	113	259	292	199	300	199	1458	293	3	92	850	31	462	31	13	15	26	51	123	288	293	269	226	134	17	3	15
a	257	104	42	4009	356	112	244	286	194	293	194	1680	323	7	84	916	37	591	37	11	19	40	85	183	323	305	288	241	152	26	7	8
a	260	107	42	4065	368	115	253	291	197	296	197	1589	306	3	88	885	34	527	34	15	16	29	63	158	306	284	295	233	169	18	3	15
a	262	91	42	3596	344	129	215	287	205	293	205	1856	406	7	93	1103	38	574	38	12	19	34	70	156	348	406	349	266	156	33	7	7
a	259	109	42	4108	366	110	256	289	196	297	196	1565	305	6	87	869	35	524	35	12	17	35	68	151	305	285	279	243	141	23	6	11
a	259	105	42	4014	356	111	245	287	196	295	196	1655	315	8	87	925	38	560	38	11	19	39	78	167	315	314	296	246	134	28	8	7
a	262	113	43	4139	373	112	261	292	198	301	198	1438	288	3	92	833	31	458	31	13	15	27	52	118	288	284	261	229	130	18	3	13
a	261	93	42	3610	346	125	221	286	204	292	204	1948	413	8	90	1142	41	646	41	12	21	41	86	186	374	413	355	258	160	34	8	5
a	255	96	42	3678	346	118	228	284	197	284	197	1964	379	3	87	1078	34	975	34	11	20	42	96	248	379	365	334	276	166	24	3	19
a	254	94	43	3573	340	122	218	282	198	283	198	2272	465	2	92	1292	27	1147	27	11	14	41	102	301	465	427	400	320	172	17	2	19
a	260	92	42	3526	341	126	215	285	204	289	204	1973	381	7	84	1084	34	740	34	8	19	51	135	240	365	381	338	251	144	34	7	8
a	256	100	41	3940	354	115	239	285	194	290	194	1738	330	6	84	930	36	616	36	11	19	39	89	197	330	309	291	250	173	24	6	10
a	251	94	44	3506	328	119	209	281	196	282	196	2816	602	3	90	1588	34	1328	34	13	18	71	177	393	602	528	458	342	189	22	3	10
a	257	93	43	3510	339	123	216	285	202	286	202	2106	431	4	83	1121	34	957	34	10	20	62	143	277	431	381	309	267	166	36	4	12
a	261	91	42	3516	345	129	216	288	206	290	206	2027	381	5	83	1085	34	783	34	9	20	57	144	258	381	379	325	257	157	35	5	8
a	253	94	43	3580	334	119	215	283	197	284	197	2259	475	2	90	1277	31	1111	31	12	17	47	111	285	475	407	395	309	180	19	2	15
a	262	91	42	3535	346	130	216	289	206	292	206	1973	367	6	82	1058	34	752	34	8	20	54	144	247	361	367	330	253	150	33	6	7
a	256	97	42	3805	348	118	230	285	196	287	196	1868	350	6	84	996	35	690	35	9	20	44	107	233	350	343	303	260	166	27	6	10
a	259	93	42	3611	342	124	218	285	202	289	202	1886	352	7	83	1022	38	708	38	9	22	52	127	234	347	352	323	241	141	31	7	7
a	254	95	43	3549	334	118	216	283	198	284	198	2367	500	3	85	1269	36	1067	36	12	21	70	162	324	500	413	356	298	177	31	3	8
a	254	97	42	3707	345	119	226	284	196	284	196	2045	405	3	92	1165	28	1165	28	10	15	32	83	264	405	403	357	299	158	16	3	20
a	258	97	43	3706	344	120	224	285	200	290	200	1815	345	8	84	998	40	658	40	10	22	48	107	210	341	345	312	236	146	30	8	4
a	257	94	42	3634	342	121	221	286	200	286	200	2049	397	5	84	1097	34	974	34	9	20	54	126	268	397	380	320	274	166	30	5	14
a	256	96	42	3776	343	119	224	284	196	287	196	1839	347	7	83	988	36	694	36	7	21	46	122	225	347	340	301	245	148	29	8	7
a	258	94	42	3704	345	122	223	287	200	289	200	1969	365	7	82	1038	35	751	35	7	21	53	132	259	360	365	313	265	157	30	7	7
a	259	87	46	2829	333	146	187	278	214	282	214	2604	559	7	94	1592	36	920	36	7	20	49	120	241	559	559	474	307	208	51	9	79
a	256	84	43	3192	324	132	192	278	205	282	205	2911	654	9	96	1809	36	974	36	9	17	52	119	283	572	654	583	359	202	51	10	8
a	257	83	42	3228	329	133	196	279	206	285	206	2754	604	6	95	1684	36	958	36	6	20	47	123	275	560	604	520	346	192	51	10	6
a	253	91	46	3087	325	129	196	275	203	277	203	2347	509	5	88	1357	36	892	36	10	21	65	130	253	509	435	413	261	202	43	5	99
a	256	88	45	3185	325	130	195	279	205	281	205	2590	544	3	93	1582	31	933	31	10	18	63	125	264	544	538	500	292	188	45	3	13
a	256	81	46	2646	321	146	175	272	214	279	214	3696	1011	6	111	2603	35	1189	35	6	11	21	101	260	828	1011	764	358	240	78	18	19
a	256	91	44	3332	330	126	204	281	203	283	203	2301	465	4	88	1324	31	862	31	9	18	49	143	262	457	465	402	272	175	45	4	13
a	259	86	46	2920	324	140	184	279	212	282	212	2690	686	6	101	1749	33	910	33	6	16	47	122	224	564	686	499	266	199	50	11	7
a	259	89	43	3373	335	129	206	284	206	287	206	2215	464	7	88	1265	28	825	28	7	14	47	149	261	415	464	386	274	151	40	7	9
a	257	92	43	3415	337	124	213	283	203	285	203	2061	443	3	83	1097	34	893	34	12	19	65	149	264	443	368	286	239	167	46	3	7
a	246	82	46	2660	316	138	178	263	204	270	204	3118	744	5	103	2061	35	1019	35	5	14	28	109	245	665	744	652	356	210	74	16	255
a	260	91	40	3579	349	126	223	284	204	292	204	2166	455	9	90	1271	44	724	44	12	23	46	96	207	421	455	395	288	175	39	9	6
a	259	85	40	3345	343	134	209	281	207	289	207	2738	618	10	96	1697	46	905	46	10	26	48	100	245	560	618	519	353	200	49	10	5
a	260	90	40	3563	352	127	225	283	204	292	204	2276	477	10	91	1340	44	765	44	11	23	47	101	216	448	477	415	303	183	42	10	6
a	258	83	41	3250	336	134	202	279	207	287	207	2749	613	6	96	1699	39	951	39	6	23	45	117	261	573	613	513	341	195	52	10	6
a	258	93	41	3552	348	123	225	282	203	290	203	2183	440	8	89	1254	39	759	39	8	21	43	110	219	430	440	384	296	179	43	10	6
a	260	86	40	3424	345	132	213	283	206	291	206	2437	545	10	95	1490	46	784	46	12	24	45	88	212	484	545	461	323	189	44	10	5
a	248	98	49	3434	315	118	197	276	195	281	195	3750	750	7	85	2014	54	1646	54	15	32	123	323	585	750	679	539	428	230	39	7	16
a	249	96	46	3516	321	116	205	280	194	282	194	3319	697	6	89	1841	42	1534	42	13	23	92	248	480	697	627	517	390	200	26	6	9
a	247	108	48	3722	325	100	225	278	189	281	189	2724	546	6	79	1391	53	1122	53	16	31	110	243	402	546	443	386	293	211	37	6	25
a	250	104	45	3720	331	104	227	280	191	282	191	2552	518	5	81	1297	43	1080	43	12	26	92	218	384	518	395	378	307	185	32	5	9
a	248	109	44	4283	344	100	244	286	191	286	182	1919	452	1	107	1219	20	1219	20	12	7	20	45	163	405	452	362	347	98	7	1	47
a	250	104	44	4058	343	107	236	287	197	287	188	2069	445	3	96	1217	23	1085	24	9	12	25	74	266	431	445	341	299	153	11	3	31
a	244	104	45	4056	330	102	228	281	191	281	182	2564	613	2	106	1648	19	1648	23	9	12	27	67	246	527	613	508	419	126	8	2	69
a	246	103	45	4017	331	103	228	283	193	284	184	2451	553	2	103	1545	22	1384	23	10	11	25	68	275	525	553	467	364	141	10	2	52
a	246	103	45	4012	330	103	227	283	194	284	185	2564	573	2	103	1610	22	1403	23	10	11	26	74	311	566	573	471	359	151	10	2	48
a	248	97	43	3863	333	111	222	283	188	284	188	2394	545	2	97	1414	22	1191	22	10	10	33	97	330	545	490	379	322	163	13	2	29
a	253	98	43	3795	344	117	227	285	194	285	194	2055	423	3	94	1189	25	1189	25	9	13	29	79	265	416	423	350	296	158	14	3	22
a	250	106	44	4145	343	105	238	288	195	288	187	1792	438	2	101	1118	22	1118	22	12	8	17	52	175	326	438	354	264	136	8	2	35
a	256	100	41	3831	356	117	239	286	196	288	196	1737	342	3	88	961	35	593	35	14	18	32	69	211	313	342	306	246	161	22	3	14
a	258	107	43	4043	359	115	244	291	204	292	194	1407	306	2	95	830	29	697	30	13	15	26	38	126	265	306	259	230	113	14	2	18
a	258	102	41	3962	362	117	245	288	197	293	197	1652	307	3	86	887	38	546	38	17	18	34	62	177	307	287	293	244	190	20	3	12
a	258	104	42	3963	359	117	242	290	196	290	196	1592	330	2	92	917	30	521	30	13	15	24	56	168	297	330	290	236	145	16	2	14
a	255	104	42	4106	354	112	242	290	200	290	191	1539	314	2	95	897	27	750	30	12	16	22	41	143	293	314	290	268	125	13	2	20
a	254	102	43	4006	350	113	237	288	201	288	192	1743	368	3	95	1016	25	1016	27	9	15	21	54	191	332	368	316	280	141	13	3	22
a	257	106	42	4359	363	111	252	292	198	296	190	1356	300	2	97	814	28	384	32	14	16	20	31	111	242	300	272	226	110	12	2	24
a	256	100	42	3852	353	117	236	287	196	288	196	1742	378	5	93	1001	29	591	29	10	14	24	62	208	321	378	302	255	147	16	5	18
a	263	92	42	3684	345	129	216	289	205	296	205	1720	377	6	94	1023	36	492	36	13	17	27	57	126	309	377	337	273	147	31	6	4
a	258	100	42	3820	349	116	233	286	198	291	198	1728	333	8	85	962	38	614	38	10	20	42	93	190	331	333	298	232	143	28	8	5
a	262	112	43	4091	372	113	259	292	199	300	199	1458	293	3	92	850	31	462	31	13	15	26	51	123	288	293	269	226	134	17	3	15
a	257	104	42	4009	356	112	244	286	194	293	194	1680	323	7	84	916	37	591	37	11	19	40	85	183	323	305	288	241	152	26	7	8
a	260	107	42	4065	368	115	253	291	197	296	197	1589	306	3	88	885	34	527	34	15	16	29	63	158	306	284	295	233	169	18	3	15
a	262	91	42	3596	344	129	215	287	205	293	205	1856	406	7	93	1103	38	574	38	12	19	34	70	156	348	406	349	266	156	33	7	7
a	259	109	42	4108	366	110	256	289	196	297	196	1565	305	6	87	869	35	524	35	12	17	35	68	151	305	285	279	243	141	23	6	11
a	259	105	42	4014	356	111	245	287	196	295	196	1655	315	8	87	925	38	560	38	11	19	39	78	167	315	314	296	246	134	28	8	7
a	262	113	43	4139	373	112	261	292	198	301	198	1438	288	3	92	833	31	458	31	13	15	27	52	118	288	284	261	229	130	18	3	13
a	261	93	42	3610	346	125	221	286	204	292	204	1948	413	8	90	1142	41	646	41	12	21	41	86	186	374	413	355	258	160	34	8	5
a	255	96	42	3678	346	118	228	284	197	284	197	1964	379	3	87	1078	34	975	34	11	20	42	96	248	379	365	334	276	166	24	3	19
a	254	94	43	3573	340	122	218	282	198	283	198	2272	465	2	92	1292	27	1147	27	11	14	41	102	301	465	427	400	320	172	17	2	19
a	260	92	42	3526	341	126	215	285	204	289	204	1973	381	7	84	1084	34	740	34	8	19	51	135	240	365	381	338	251	144	34	7	8
a	256	100	41	3940	354	115	239	285	194	290	194	1738	330	6	84	930	36	616	36	11	19	39	89	197	330	309	291	250	173	24	6	10
a	251	94	44	3506	328	119	209	281	196	282	196	2816	602	3	90	1588	34	1328	34	13	18	71	177	393	602	528	458	342	189	22	3	10
a	257	93	43	3510	339	123	216	285	202	286	202	2106	431	4	83	1121	34	957	34	10	20	62	143	277	431	381	309	267	166	36	4	12
a	261	91	42	3516	345	129	216	288	206	290	206	2027	381	5	83	1085	34	783	34	9	20	57	144	258	381	379	325	257	157	35	5	8
a	253	94	43	3580	334	119	215	283	197	284	197	2259	475	2	90	1277	31	1111	31	12	17	47	111	285	475	407	395	309	180	19	2	15
a	262	91	42	3535	346	130	216	289	206	292	206	1973	367	6	82	1058	34	752	34	8	20	54	144	247	361	367	330	253	150	33	6	7
a	256	97	42	3805	348	118	230	285	196	287	196	1868	350	6	84	996	35	690	35	9	20	44	107	233	350	343	303	260	166	27	6	10
a	259	93	42	3611	342	124	218	285	202	289	202	1886	352	7	83	1022	38	708	38	9	22	52	127	234	347	352	323	241	141	31	7	7
a	254	95	43	3549	334	118	216	283	198	284	198	2367	500	3	85	1269	36	1067	36	12	21	70	162	324	500	413	356	298	177	31	3	8
a	254	97	42	3707	345	119	226	284	196	284	196	2045	405	3	92	1165	28	1165	28	10	15	32	83	264	405	403	357	299	158	16	3	20
a	258	97	43	3706	344	120	224	285	200	290	200	1815	345	8	84	998	40	658	40	10	22	48	107	210	341	345	312	236	146	30	8	4
a	257	94	42	3634	342	121	221	286	200	286	200	2049	397	5	84	1097	34	974	34	9	20	54	126	268	397	380	320	274	166	30	5	14
a	256	96	42	3776	343	119	224	284	196	287	196	1839	347	7	83	988	36	694	36	7	21	46	122	225	347	340	301	245	148	29	8	7
a	258	94	42	3704	345	122	223	287	200	289	200	1969	365	7	82	1038	35	751	35	7	21	53	132	259	360	365	313	265	157	30	7	7
a	259	87	46	2829	333	146	187	278	214	282	214	2604	559	7	94	1592	36	920	36	7	20	49	120	241	559	559	474	307	208	51	9	79
a	256	84	43	3192	324	132	192	278	205	282	205	2911	654	9	96	1809	36	974	36	9	17	52	119	283	572	654	583	359	202	51	10	8
a	257	83	42	3228	329	133	196	279	206	285	206	2754	604	6	95	1684	36	958	36	6	20	47	123	275	560	604	520	346	192	51	10	6
a	253	91	46	3087	325	129	196	275	203	277	203	2347	509	5	88	1357	36	892	36	10	21	65	130	253	509	435	413	261	202	43	5	99
a	256	88	45	3185	325	130	195	279	205	281	205	2590	544	3	93	1582	31	933	31	10	18	63	125	264	544	538	500	292	188	45	3	13
a	256	81	46	2646	321	146	175	272	214	279	214	3696	1011	6	111	2603	35	1189	35	6	11	21	101	260	828	1011	764	358	240	78	18	19
a	256	91	44	3332	330	126	204	281	203	283	203	2301	465	4	88	1324	31	862	31	9	18	49	143	262	457	465	402	272	175	45	4	13
a	259	86	46	2920	324	140	184	279	212	282	212	2690	686	6	101	1749	33	910	33	6	16	47	122	224	564	686	499	266	199	50	11	7
a	259	89	43	3373	335	129	206	284	206	287	206	2215	464	7	88	1265	28	825	28	7	14	47	149	261	415	464	386	274	151	40	7	9
a	257	92	43	3415	337	124	213	283	203	285	203	2061	443	3	83	1097	34	893	34	12	19	65	149	264	443	368	286	239	167	46	3	7
a	246	82	46	2660	316	138	178	263	204	270	204	3118	744	5	103	2061	35	1019	35	5	14	28	109	245	665	744	652	356	210	74	16	255
a	260	91	40	3579	349	126	223	284	204	292	204	2166	455	9	90	1271	44	724	44	12	23	46	96	207	421	455	395	288	175	39	9	6
a	259	85	40	3345	343	134	209	281	207	289	207	2738	618	10	96	1697	46	905	46	10	26	48	100	245	560	618	519	353	200	49	10	5
a	260	90	40	3563	352	127	225	283	204	292	204	2276	477	10	91	1340	44	765	44	11	23	47	101	216	448	477	415	303	183	42	10	6
a	258	83	41	3250	336	134	202	279	207	287	207	2749	613	6	96	1699	39	951	39	6	23	45	117	261	573	613	513	341	195	52	10	6
a	258	93	41	3552	348	123	225	282	203	290	203	2183	440	8	89	1254	39	759	39	8	21	43	110	219	430	440	384	296	179	43	10	6
a	260	86	40	3424	345	132	213	283	206	291	206	2437	545	10	95	1490	46	784	46	12	24	45	88	212	484	545	461	323	189	44	10	5
a	248	98	49	3434	315	118	197	276	195	281	195	3750	750	7	85	2014	54	1646	54	15	32	123	323	585	750	679	539	428	230	39	7	16
a	249	96	46	3516	321	116	205	280	194	282	194	3319	697	6	89	1841	42	1534	42	13	23	92	248	480	697	627	517	390	200	26	6	9
a	247	108	48	3722	325	100	225	278	189	281	189	2724	546	6	79	1391	53	1122	53	16	31	110	243	402	546	443	386	293	211	37	6	25
a	250	104	45	3720	331	104	227	280	191	282	191	2552	518	5	81	1297	43	1080	43	12	26	92	218	384	518	395	378	307	185	32	5	9
a	248	109	44	4283	344	100	244	286	191	286	182	1919	452	1	107	1219	20	1219	20	12	7	20	45	163	405	452	362	347	98	7	1	47
a	250	104	44	4058	343	107	236	287	197	287	188	2069	445	3	96	1217	23	1085	24	9	12	25	74	266	431	445	341	299	153	11	3	31
a	244	104	45	4056	330	102	228	281	191	281	182	2564	613	2	106	1648	19	1648	23	9	12	27	67	246	527	613	508	419	126	8	2	69
a	246	103	45	4017	331	103	228	283	193	284	184	2451	553	2	103	1545	22	1384	23	10	11	25	68	275	525	553	467	364	141	10	2	52
a	246	103	45	4012	330	103	227	283	194	284	185	2564	573	2	103	1610	22	1403	23	10	11	26	74	311	566	573	471	359	151	10	2	48
a	248	97	43	3863	333	111	222	283	188	284	188	2394	545	2	97	1414	22	1191	22	10	10	33	97	330	545	490	379	322	163	13	2	29
a	253	98	43	3795	344	117	227	285	194	285	194	2055	423	3	94	1189	25	1189	25	9	13	29	79	265	416	423	350	296	158	14	3	22
a	250	106	44	4145	343	105	238	288	195	288	187	1792	438	2	101	1118	22	1118	22	12	8	17	52	175	326	438	354	264	136	8	2	35
a	256	100	41	3831	356	117	239	286	196	288	196	1737	342	3	88	961	35	593	35	14	18	32	69	211	313	342	306	246	161	22	3	14
a	258	107	43	4043	359	115	244	291	204	292	194	1407	306	2	95	830	29	697	30	13	15	26	38	126	265	306	259	230	113	14	2	18
a	258	102	41	3962	362	117	245	288	197	293	197	1652	307	3	86	887	38	546	38	17	18	34	62	177	307	287	293	244	190	20	3	12
a	258	104	42	3963	359	117	242	290	196	290	196	1592	330	2	92	917	30	521	30	13	15	24	56	168	297	330	290	236	145	16	2	14
a	255	104	42	4106	354	112	242	290	200	290	191	1539	314	2	95	897	27	750	30	12	16	22	41	143	293	314	290	268	125	13	2	20
a	254	102	43	4006	350	113	237	288	201	288	192	1743	368	3	95	1016	25	1016	27	9	15	21	54	191	332	368	316	280	141	13	3	22
a	257	106	42	4359	363	111	252	292	198	296	190	1356	300	2	97	814	28	384	32	14	16	20	31	111	242	300	272	226	110	12	2	24
a	256	100	42	3852	353	117	236	287	196	288	196	1742	378	5	93	1001	29	591	29	10	14	24	62	208	321	378	302	255	147	16	5	18
a	263	92	42	3684	345	129	216	289	205	296	205	1720	377	6	94	1023	36	492	36	13	17	27	57	126	309	377	337	273	147	31	6	4
a	258	100	42	3820	349	116	233	286	198	291	198	1728	333	8	85	962	38	614	38	10	20	42	93	190	331	333	298	232	143	28	8	5
a	262	112	43	4091	372	113	259	292	199	300	199	1458	293	3	92	850	31	462	31	13	15	26	51	123	288	293	269	226	134	17	3	15
a	257	104	42	4009	356	112	244	286	194	293	194	1680	323	7	84	916	37	591	37	11	19	40	85	183	323	305	288	241	152	26	7	8
a	260	107	42	4065	368	115	253	291	197	296	197	1589	306	3	88	885	34	527	34	15	16	29	63	158	306	284	295	233	169	18	3	15
a	262	91	42	3596	344	129	215	287	205	293	205	1856	406	7	93	1103	38	574	38	12	19	34	70	156	348	406	349	266	156	33	7	7
a	259	109	42	4108	366	110	256	289	196	297	196	1565	305	6	87	869	35	524	35	12	17	35	68	151	305	285	279	243	141	23	6	11
a	259	105	42	4014	356	111	245	287	196	295	196	1655	315	8	87	925	38	560	38	11	19	39	78	167	315	314	296	246	134	28	8	7
a	262	113	43	4139	373	112	261	292	198	301	198	1438	288	3	92	833	31	458	31	13	15	27	52	118	288	284	261	229	130	18	3	13
a	261	93	42	3610	346	125	221	286	204	292	204	1948	413	8	90	1142	41	646	41	12	21	41	86	186	374	413	355	258	160	34	8	5
a	255	96	42	3678	346	118	228	284	197	284	197	1964	379	3	87	1078	34	975	34	11	20	42	96	248	379	365	334	276	166	24	3	19
a	254	94	43	3573	340	122	218	282	198	283	198	2272	465	2	92	1292	27	1147	27	11	14	41	102	301	465	427	400	320	172	17	2	19
a	260	92	42	3526	341	126	215	285	204	289	204	1973	381	7	84	1084	34	740	34	8	19	51	135	240	365	381	338	251	144	34	7	8
a	256	100	41	3940	354	115	239	285	194	290	194	1738	330	6	84	930	36	616	36	11	19	39	89	197	330	309	291	250	173	24	6	10
a	251	94	44	3506	328	119	209	281	196	282	196	2816	602	3	90	1588	34	1328	34	13	18	71	177	393	602	528	458	342	189	22	3	10
a	257	93	43	3510	339	123	216	285	202	286	202	2106	431	4	83	1121	34	957	34	10	20	62	143	277	431	381	309	267	166	36	4	12
a	261	91	42	3516	345	129	216	288	206	290	206	2027	381	5	83	1085	34	783	34	9	20	57	144	258	381	379	325	257	157	35	5	8
a	253	94	43	3580	334	119	215	283	197	284	197	2259	475	2	90	1277	31	1111	31	12	17	47	111	285	475	407	395	309	180	19	2	15
a	262	91	42	3535	346	130	216	289	206	292	206	1973	367	6	82	1058	34	752	34	8	20	54	144	247	361	367	330	253	150	33	6	7
a	256	97	42	3805	348	118	230	285	196	287	196	1868	350	6	84	996	35	690	35	9	20	44	107	233	350	343	303	260	166	27	6	10
a	259	93	42	3611	342	124	218	285	202	289	202	1886	352	7	83	1022	38	708	38	9	22	52	127	234	347	352	323	241	141	31	7	7
a	254	95	43	3549	334	118	216	283	198	284	198	2367	500	3	85	1269	36	1067	36	12	21	70	162	324	500	413	356	298	177	31	3	8
a	254	97	42	3707	345	119	226	284	196	284	196	2045	405	3	92	1165	28	1165	28	10	15	32	83	264	405	403	357	299	158	16	3	20
a	258	97	43	3706	344	120	224	285	200	290	200	1815	345	8	84	998	40	658	40	10	22	48	107	210	341	345	312	236	146	30	8	4
a	257	94	42	3634	342	121	221	286	200	286	200	2049	397	5	84	1097	34	974	34	9	20	54	126	268	397	380	320	274	166	30	5	14
a	256	96	42	3776	343	119	224	284	196	287	196	1839	347	7	83	988	36	694	36	7	21	46	122	225	347	340	301	245	148	29	8	7
a	258	94	42	3704	345	122	223	287	200	289	200	1969	365	7	82	1038	35	751	35	7	21	53	132	259	360	365	313	265	157	30	7	7
a	259	87	46	2829	333	146	187	278	214	282	214	2604	559	7	94	1592	36	920	36	7	20	49	120	241	559	559	474	307	208	51	9	79
a	256	84	43	3192	324	132	192	278	205	282	205	2911	654	9	96	1809	36	974	36	9	17	52	119	283	572	654	583	359	202	51	10	8
a	257	83	42	3228	329	133	196	279	206	285	206	2754	604	6	95	1684	36	958	36	6	20	47	123	275	560	604	520	346	192	51	10	6
a	253	91	46	3087	325	129	196	275	203	277	203	2347	509	5	88	1357	36	892	36	10	21	65	130	253	509	435	413	261	202	43	5	99
a	256	88	45	3185	325	130	195	279	205	281	205	2590	544	3	93	1582	31	933	31	10	18	63	125	264	544	538	500	292	188	45	3	13
a	256	81	46	2646	321	146	175	272	214	279	214	3696	1011	6	111	2603	35	1189	35	6	11	21	101	260	828	1011	764	358	240	78	18	19
a	256	91	44	3332	330	126	204	281	203	283	203	2301	465	4	88	1324	31	862	31	9	18	49	143	262	457	465	402	272	175	45	4	13
a	259	86	46	2920	324	140	184	279	212	282	212	2690	686	6	101	1749	33	910	33	6	16	47	122	224	564	686	499	266	199	50	11	7
a	259	89	43	3373	335	129	206	284	206	287	206	2215	464	7	88	1265	28	825	28	7	14	47	149	261	415	464	386	274	151	40	7	9
a	257	92	43	3415	337	124	213	283	203	285	203	2061	443	3	83	1097	34	893	34	12	19	65	149	264	443	368	286	239	167	46	3	7
a	246	82	46	2660	316	138	178	263	204	270	204	3118	744	5	103	2061	35	1019	35	5	14	28	109	245	665	744	652	356	210	74	16	255
a	260	91	40	3579	349	126	223	284	204	292	204	2166	455	9	90	1271	44	724	44	12	23	46	96	207	421	455	395	288	175	39	9	6
a	259	85	40	3345	343	134	209	281	207	289	207	2738	618	10	96	1697	46	905	46	10	26	48	100	245	560	618	519	353	200	49	10	5
a	260	90	40	3563	352	127	225	283	204	292	204	2276	477	10	91	1340	44	765	44	11	23	47	101	216	448	477	415	303	183	42	10	6
a	258	83	41	3250	336	134	202	279	207	287	207	2749	613	6	96	1699	39	951	39	6	23	45	117	261	573	613	513	341	195	52	10	6
a	258	93	41	3552	348	123	225	282	203	290	203	2183	440	8	89	1254	39	759	39	8	21	43	110	219	430	440	384	296	179	43	10	6
a	260	86	40	3424	345	132	213	283	206	291	206	2437	545	10	95	1490	46	784	46	12	24	45	88	212	484	545	461	323	189	44	10	5
a	248	98	49	3434	315	118	197	276	195	281	195	3750	750	7	85	2014	54	1646	54	15	32	123	323	585	750	679	539	428	230	39	7	16
a	249	96	46	3516	321	116	205	280	194	282	194	3319	697	6	89	1841	42	1534	42	13	23	92	248	480	697	627	517	390	200	26	6	9
a	247	108	48	3722	325	100	225	278	189	281	189	2724	546	6	79	1391	53	1122	53	16	31	110	243	402	546	443	386	293	211	37	6	25
a	250	104	45	3720	331	104	227	280	191	282	191	2552	518	5	81	1297	43	1080	43	12	26	92	218	384	518	395	378	307	185	32	5	9
a	248	109	44	4283	344	100	244	286	191	286	182	1919	452	1	107	1219	20	1219	20	12	7	20	45	163	405	452	362	347	98	7	1	47
a	250	104	44	4058	343	107	236	287	197	287	188	2069	445	3	96	1217	23	1085	24	9	12	25	74	266	431	445	341	299	153	11	3	31
a	244	104	45	4056	330	102	228	281	191	281	182	2564	613	2	106	1648	19	1648	23	9	12	27	67	246	527	613	508	419	126	8	2	69
a	246	103	45	4017	331	103	228	283	193	284	184	2451	553	2	103	1545	22	1384	23	10	11	25	68	275	525	553	467	364	141	10	2	52
a	246	103	45	4012	330	103	227	283	194	284	185	2564	573	2	103	1610	22	1403	23	10	11	26	74	311	566	573	471	359	151	10	2	48
a	248	97	43	3863	333	111	222	283	188	284	188	2394	545	2	97	1414	22	1191	22	10	10	33	97	330	545	490	379	322	163	13	2	29
a	253	98	43	3795	344	117	227	285	194	285	194	2055	423	3	94	1189	25	1189	25	9	13	29	79	265	416	423	350	296	158	14	3	22
a	250	106	44	4145	343	105	238	288	195	288	187	1792	438	2	101	1118	22	1118	22	12	8	17	52	175	326	438	354	264	136	8	2	35
a	256	100	41	3831	356	117	239	286	196	288	196	1737	342	3	88	961	35	593	35	14	18	32	69	211	313	342	306	246	161	22	3	14
a	258	107	43	4043	359	115	244	291	204	292	194	1407	306	2	95	830	29	697	30	13	15	26	38	126	265	306	259	230	113	14	2	18
a	258	102	41	3962	362	117	245	288	197	293	197	1652	307	3	86	887	38	546	38	17	18	34	62	177	307	287	293	244	190	20	3	12
a	258	104	42	3963	359	117	242	290	196	290	196	1592	330	2	92	917	30	521	30	13	15	24	56	168	297	330	290	236	145	16	2	14
a	255	104	42	4106	354	112	242	290	200	290	191	1539	314	2	95	897	27	750	30	12	16	22	41	143	293	314	290	268	125	13	2	20
a	254	102	43	4006	350	113	237	288	201	288	192	1743	368	3	95	1016	25	1016	27	9	15	21	54	191	332	368	316	280	141	13	3	22
a	257	106	42	4359	363	111	252	292	198	296	190	1356	300	2	97	814	28	384	32	14	16	20	31	111	242	300	272	226	110	12	2	24
a	256	100	42	3852	353	117	236	287	196	288	196	1742	378	5	93	1001	29	591	29	10	14	24	62	208	321	378	302	255	147	16	5	18
a	263	92	42	3684	345	129	216	289	205	296	205	1720	377	6	94	1023	36	492	36	13	17	27	57	126	309	377	337	273	147	31	6	4
a	258	100	42	3820	349	116	233	286	198	291	198	1728	333	8	85	962	38	614	38	10	20	42	93	190	331	333	298	232	143	28	8	5
a	262	112	43	4091	372	113	259	292	199	300	199	1458	293	3	92	850	31	462	31	13	15	26	51	123	288	293	269	226	134	17	3	15
a	257	104	42	4009	356	112	244	286	194	293	194	1680	323	7	84	916	37	591	37	11	19	40	85	183	323	305	288	241	152	26	7	8
a	260	107	42	4065	368	115	253	291	197	296	197	1589	306	3	88	885	34	527	34	15	16	29	63	158	306	284	295	233	169	18	3	15
a	262	91	42	3596	344	129	215	287	205	293	205	1856	406	7	93	1103	38	574	38	12	19	34	70	156	348	406	349	266	156	33	7	7
a	259	109	42	4108	366	110	256	289	196	297	196	1565	305	6	87	869	35	524	35	12	17	35	68	151	305	285	279	243	141	23	6	11
a	259	105	42	4014	356	111	245	287	196	295	196	1655	315	8	87	925	38	560	38	11	19	39	78	167	315	314	296	246	134	28	8	7
a	262	113	43	4139	373	112	261	292	198	301	198	1438	288	3	92	833	31	458	31	13	15	27	52	118	288	284	261	229	130	18	3	13
a	261	93	42	3610	346	125	221	286	204	292	204	1948	413	8	90	1142	41	646	41	12	21	41	86	186	374	413	355	258	160	34	8	5
a	255	96	42	3678	346	118	228	284	197	284	197	1964	379	3	87	1078	34	975	34	11	20	42	96	248	379	365	334	276	166	24	3	19
a	254	94	43	3573	340	122	218	282	198	283	198	2272	465	2	92	1292	27	1147	27	11	14	41	102	301	465	427	400	320	172	17	2	19
a	260	92	42	3526	341	126	215	285	204	289	204	1973	381	7	84	1084	34	740	34	8	19	51	135	240	365	381	338	251	144	34	7	8
a	256	100	41	3940	354	115	239	285	194	290	194	1738	330	6	84	930	36	616	36	11	19	39	89	197	330	309	291	250	173	24	6	10
a	251	94	44	3506	328	119	209	281	196	282	196	2816	602	3	90	1588	34	1328	34	13	18	71	177	393	602	528	458	342	189	22	3	10
a	257	93	43	3510	339	123	216	285	202	286	202	2106	431	4	83	1121	34	957	34	10	20	62	143	277	431	381	309	267	166	36	4	12
a	261	91	42	3516	345	129	216	288	206	290	206	2027	381	5	83	1085	34	783	34	9	20	57	144	258	381	379	325	257	157	35	5	8
a	253	94	43	3580	334	119	215	283	197	284	197	2259	475	2	90	1277	31	1111	31	12	17	47	111	285	475	407	395	309	180	19	2	15
a	262	91	42	3535	346	130	216	289	206	292	206	1973	367	6	82	1058	34	752	34	8	20	54	144	247	361	367	330	253	150	33	6	7
a	256	97	42	3805	348	118	230	285	196	287	196	1868	350	6	84	996	35	690	35	9	20	44	107	233	350	343	303	260	166	27	6	10
a	259	93	42	3611	342	124	218	285	202	289	202	1886	352	7	83	1022	38	708	38	9	22	52	127	234	347	352	323	241	141	31	7	7
a	254	95	43	3549	334	118	216	283	198	284	198	2367	500	3	85	1269	36	1067	36	12	21	70	162	324	500	413	356	298	177	31	3	8
a	254	97	42	3707	345	119	226	284	196	284	196	2045	405	3	92	1165	28	1165	28	10	15	32	83	264	405	403	357	299	158	16	3	20
a	258	97	43	3706	344	120	224	285	200	290	200	1815	345	8	84	998	40	658	40	10	22	48	107	210	341	345	312	236	146	30	8	4
a	257	94	42	3634	342	121	221	286	200	286	200	2049	397	5	84	1097	34	974	34	9	20	54	126	268	397	380	320	274	166	30	5	14
a	256	96	42	3776	343	119	224	284	196	287	196	1839	347	7	83	988	36	694	36	7	21	46	122	225	347	340	301	245	148	29	8	7
a	258	94	42	3704	345	122	223	287	200	289	200	1969	365	7	82	1038	35	751	35	7	21	53	132	259	360	365	313	265	157	30	7	7
a	259	87	46	2829	333	146	187	278	214	282	214	2604	559	7	94	1592	36	920	36	7	20	49	120	241	559	559	474	307	208	51	9	79
a	256	84	43	3192	324	132	192	278	205	282	205	2911	654	9	96	1809	36	974	36	9	17	52	119	283	572	654	583	359	202	51	10	8
a	257	83	42	3228	329	133	196	279	206	285	206	2754	604	6	95	1684	36	958	36	6	20	47	123	275	560	604	520	346	192	51	10	6
a	253	91	46	3087	325	129	196	275	203	277	203	2347	509	5	88	1357	36	892	36	10	21	65	130	253	509	435	413	261	202	43	5	99
a	256	88	45	3185	325	130	195	279	205	281	205	2590	544	3	93	1582	31	933	31	10	18	63	125	264	544	538	500	292	188	45	3	13
a	256	81	46	2646	321	146	175	272	214	279	214	3696	1011	6	111	2603	35	1189	35	6	11	21	101	260	828	1011	764	358	240	78	18	19
a	256	91	44	3332	330	126	204	281	203	283	203	2301	465	4	88	1324	31	862	31	9	18	49	143	262	457	465	402	272	175	45	4	13
a	259	86	46	2920	324	140	184	279	212	282	212	2690	686	6	101	1749	33	910	33	6	16	47	122	224	564	686	499	266	199	50	11	7
a	259	89	43	3373	335	129	206	284	206	287	206	2215	464	7	88	1265	28	825	28	7	14	47	149	261	415	464	386	274	151	40	7	9
a	257	92	43	3415	337	124	213	283	203	285	203	2061	443	3	83	1097	34	893	34	12	19	65	149	264	443	368	286	239	167	46	3	7
a	246	82	46	2660	316	138	178	263	204	270	204	3118	744	5	103	2061	35	1019	35	5	14	28	109	245	665	744	652	356	210	74	16	255
a	260	91	40	3579	349	126	223	284	204	292	204	2166	455	9	90	1271	44	724	44	12	23	46	96	207	421	455	395	288	175	39	9	6
a	259	85	40	3345	343	134	209	281	207	289	207	2738	618	10	96	1697	46	905	46	10	26	48	100	245	560	618	519	353	200	49	10	5
a	260	90	40	3563	352	127	225	283	204	292	204	2276	477	10	91	1340	44	765	44	11	23	47	101	216	448	477	415	303	183	42	10	6
a	258	83	41	3250	336	134	202	279	207	287	207	2749	613	6	96	1699	39	951	39	6	23	45	117	261	573	613	513	341	195	52	10	6
a	258	93	41	3552	348	123	225	282	203	290	203	2183	440	8	89	1254	39	759	39	8	21	43	110	219	430	440	384	296	179	43	10	6
a	260	86	40	3424	345	132	213	283	206	291	206	2437	545	10	95	1490	46	784	46	12	24	45	88	212	484	545	461	323	189	44	10	5
a	248	98	49	3434	315	118	197	276	195	281	195	3750	750	7	85	2014	54	1646	54	15	32	123	323	585	750	679	539	428	230	39	7	16
a	249	96	46	3516	321	116	205	280	194	282	194	3319	697	6	89	1841	42	1534	42	13	23	92	248	480	697	627	517	390	200	26	6	9
a	247	108	48	3722	325	100	225	278	189	281	189	2724	546	6	79	1391	53	1122	53	16	31	110	243	402	546	443	386	293	211	37	6	25
a	250	104	45	3720	331	104	227	280	191	282	191	2552	518	5	81	1297	43	1080	43	12	26	92	218	384	518	395	378	307	185	32	5	9
a	248	109	44	4283	344	100	244	286	191	286	182	1919	452	1	107	1219	20	1219	20	12	7	20	45	163	405	452	362	347	98	7	1	47
a	250	104	44	4058	343	107	236	287	197	287	188	2069	445	3	96	1217	23	1085	24	9	12	25	74	266	431	445	341	299	153	11	3	31
a	244	104	45	4056	330	102	228	281	191	281	182	2564	613	2	106	1648	19	1648	23	9	12	27	67	246	527	613	508	419	126	8	2	69
a	246	103	45	4017	331	103	228	283	193	284	184	2451	553	2	103	1545	22	1384	23	10	11	25	68	275	525	553	467	364	141	10	2	52
a	246	103	45	4012	330	103	227	283	194	284	185	2564	573	2	103	1610	22	1403	23	10	11	26	74	311	566	573	471	359	151	10	2	48
a	248	97	43	3863	333	111	222	283	188	284	188	2394	545	2	97	1414	22	1191	22	10	10	33	97	330	545	490	379	322	163	13	2	29
a	253	98	43	3795	344	117	227	285	194	285	194	2055	423	3	94	1189	25	1189	25	9	13	29	79	265	416	423	350	296	158	14	3	22
a	250	106	44	4145	343	105	238	288	195	288	187	1792	438	2	101	1118	22	1118	22	12	8	17	52	175	326	438	354	264	136	8	2	35
a	256	100	41	3831	356	117	239	286	196	288	196	1737	342	3	88	961	35	593	35	14	18	32	69	211	313	342	306	246	161	22	3	14
a	258	107	43	4043	359	115	244	291	204	292	194	1407	306	2	95	830	29	697	30	13	15	26	38	126	265	306	259	230	113	14	2	18
a	258	102	41	3962	362	117	245	288	197	293	197	1652	307	3	86	887	38	546	38	17	18	34	62	177	307	287	293	244	190	20	3	12
a	258	104	42	3963	359	117	242	290	196	290	196	1592	330	2	92	917	30	521	30	13	15	24	56	168	297	330	290	236	145	16	2	14
a	255	104	42	4106	354	112	242	290	200	290	191	1539	314	2	95	897	27	750	30	12	16	22	41	143	293	314	290	268	125	13	2	20
a	254	102	43	4006	350	113	237	288	201	288	192	1743	368	3	95	1016	25	1016	27	9	15	21	54	191	332	368	316	280	141	13	3	22
a	257	106	42	4359	363	111	252	292	198	296	190	1356	300	2	97	814	28	384	32	14	16	20	31	111	242	300	272	226	110	12	2	24
a	256	100	42	3852	353	117	236	287	196	288	196	1742	378	5	93	1001	29	591	29	10	14	24	62	208	321	378	302	255	147	16	5	18
a	263	92	42	3684	345	129	216	289	205	296	205	1720	377	6	94	1023	36	492	36	13	17	27	57	126	309	377	337	273	147	31	6	4
a	258	100	42	3820	349	116	233	286	198	291	198	1728	333	8	85	962	38	614	38	10	20	42	93	190	331	333	298	232	143	28	8	5
a	262	112	43	4091	372	113	259	292	199	300	199	1458	293	3	92	850	31	462	31	13	15	26	51	123	288	293	269	226	134	17	3	15
a	257	104	42	4009	356	112	244	286	194	293	194	1680	323	7	84	916	37	591	37	11	19	40	85	183	323	305	288	241	152	26	7	8
a	260	107	42	4065	368	115	253	291	197	296	197	1589	306	3	88	885	34	527	34	15	16	29	63	158	306	284	295	233	169	18	3	15
a	262	91	42	3596	344	129	215	287	205	293	205	1856	406	7	93	1103	38	574	38	12	19	34	70	156	348	406	349	266	156	33	7	7
a	259	109	42	4108	366	110	256	289	196	297	196	1565	305	6	87	869	35	524	35	12	17	35	68	151	305	285	279	243	141	23	6	11
a	259	105	42	4014	356	111	245	287	196	295	196	1655	315	8	87	925	38	560	38	11	19	39	78	167	315	314	296	246	134	28	8	7
a	262	113	43	4139	373	112	261	292	198	301	198	1438	288	3	92	833	31	458	31	13	15	27	52	118	288	284	261	229	130	18	3	13
a	261	93	42	3610	346	125	221	286	204	292	204	1948	413	8	90	1142	41	646	41	12	21	41	86	186	374	413	355	258	160	34	8	5
a	255	96	42	3678	346	118	228	284	197	284	197	1964	379	3	87	1078	34	975	34	11	20	42	96	248	379	365	334	276	166	24	3	19
a	254	94	43	3573	340	122	218	282	198	283	198	2272	465	2	92	1292	27	1147	27	11	14	41	102	301	465	427	400	320	172	17	2	19
a	260	92	42	3526	341	126	215	285	204	289	204	1973	381	7	84	1084	34	740	34	8	19	51	135	240	365	381	338	251	144	34	7	8
a	256	100	41	3940	354	115	239	285	194	290	194	1738	330	6	84	930	36	616	36	11	19	39	89	197	330	309	291	250	173	24	6	10
a	251	94	44	3506	328	119	209	281	196	282	196	2816	602	3	90	1588	34	1328	34	13	18	71	177	393	602	528	458	342	189	22	3	10
a	257	93	43	3510	339	123	216	285	202	286	202	2106	431	4	83	1121	34	957	34	10	20	62	143	277	431	381	309	267	166	36	4	12
a	261	91	42	3516	345	129	216	288	206	290	206	2027	381	5	83	1085	34	783	34	9	20	57	144	258	381	379	325	257	157	35	5	8
a	253	94	43	3580	334	119	215	283	197	284	197	2259	475	2	90	1277	31	1111	31	12	17	47	111	285	475	407	395	309	180	19	2	15
a	262	91	42	3535	346	130	216	289	206	292	206	1973	367	6	82	1058	34	752	34	8	20	54	144	247	361	367	330	253	150	33	6	7
a	256	97	42	3805	348	118	230	285	196	287	196	1868	350	6	84	996	35	690	35	9	20	44	107	233	350	343	303	260	166	27	6	10
a	259	93	42	3611	342	124	218	285	202	289	202	1886	352	7	83	1022	38	708	38	9	22	52	127	234	347	352	323	241	141	31	7	7
a	254	95	43	3549	334	118	216	283	198	284	198	2367	500	3	85	1269	36	1067	36	12	21	70	162	324	500	413	356	298	177	31	3	8
a	254	97	42	3707	345	119	226	284	196	284	196	2045	405	3	92	1165	28	1165	28	10	15	32	83	264	405	403	357	299	158	16	3	20
a	258	97	43	3706	344	120	224	285	200	290	200	1815	345	8	84	998	40	658	40	10	22	48	107	210	341	345	312	236	146	30	8	4
a	257	94	42	3634	342	121	221	286	200	286	200	2049	397	5	84	1097	34	974	34	9	20	54	126	268	397	380	320	274	166	30	5	14
a	256	96	42	3776	343	119	224	284	196	287	196	1839	347	7	83	988	36	694	36	7	21	46	122	225	347	340	301	245	148	29	8	7
a	258	94	42	3704	345	122	223	287	200	289	200	1969	365	7	82	1038	35	751	35	7	21	53	132	259	360	365	313	265	157	30	7	7
a	259	87	46	2829	333	146	187	278	214	282	214	2604	559	7	94	1592	36	920	36	7	20	49	120	241	559	559	474	307	208	51	9	79
a	256	84	43	3192	324	132	192	278	205	282	205	2911	654	9	96	1809	36	974	36	9	17	52	119	283	572	654	583	359	202	51	10	8
a	257	83	42	3228	329	133	196	279	206	285	206	2754	604	6	95	1684	36	958	36	6	20	47	123	275	560	604	520	346	192	51	10	6
a	253	91	46	3087	325	129	196	275	203	277	203	2347	509	5	88	1357	36	892	36	10	21	65	130	253	509	435	413	261	202	43	5	99
a	256	88	45	3185	325	130	195	279	205	281	205	2590	544	3	93	1582	31	933	31	10	18	63	125	264	544	538	500	292	188	45	3	13
a	256	81	46	2646	321	146	175	272	214	279	214	3696	1011	6	111	2603	35	1189	35	6	11	21	101	260	828	1011	764	358	240	78	18	19
a	256	91	44	3332	330	126	204	281	203	283	203	2301	465	4	88	1324	31	862	31	9	18	49	143	262	457	465	402	272	175	45	4	13
a	259	86	46	2920	324	140	184	279	212	282	212	2690	686	6	101	1749	33	910	33	6	16	47	122	224	564	686	499	266	199	50	11	7
a	259	89	43	3373	335	129	206	284	206	287	206	2215	464	7	88	1265	28	825	28	7	14	47	149	261	415	464	386	274	151	40	7	9
a	257	92	43	3415	337	124	213	283	203	285	203	2061	443	3	83	1097	34	893	34	12	19	65	149	264	443	368	286	239	167	46	3	7
a	246	82	46	2660	316	138	178	263	204	270	204	3118	744	5	103	2061	35	1019	35	5	14	28	109	245	665	744	652	356	210	74	16	255
a	260	91	40	3579	349	126	223	284	204	292	204	2166	455	9	90	1271	44	724	44	12	23	46	96	207	421	455	395	288	175	39	9	6
a	259	85	40	3345	343	134	209	281	207	289	207	2738	618	10	96	1697	46	905	46	10	26	48	100	245	560	618	519	353	200	49	10	5
a	260	90	40	3563	352	127	225	283	204	292	204	2276	477	10	91	1340	44	765	44	11	23	47	101	216	448	477	415	303	183	42	10	6
a	258	83	41	3250	336	134	202	279	207	287	207	2749	613	6	96	1699	39	951	39	6	23	45	117	261	573	613	513	341	195	52	10	6
a	258	93	41	3552	348	123	225	282	203	290	203	2183	440	8	89	1254	39	759	39	8	21	43	110	219	430	440	384	296	179	43	10	6
a	260	86	40	3424	345	132	213	283	206	291	206	2437	545	10	95	1490	46	784	46	12	24	45	88	212	484	545	461	323	189	44	10	5
a	248	98	49	3434	315	118	197	276	195	281	195	3750	750	7	85	2014	54	1646	54	15	32	123	323	585	750	679	539	428	230	39	7	16
a	249	96	46	3516	321	116	205	280	194	282	194	3319	697	6	89	1841	42	1534	42	13	23	92	248	480	697	627	517	390	200	26	6	9
a	247	108	48	3722	325	100	225	278	189	281	189	2724	546	6	79	1391	53	1122	53	16	31	110	243	402	546	443	386	293	211	37	6	25
a	250	104	45	3720	331	104	227	280	191	282	191	2552	518	5	81	1297	43	1080	43	12	26	92	218	384	518	395	378	307	185	32	5	9
a	248	109	44	4283	344	100	244	286	191	286	182	1919	452	1	107	1219	20	1219	20	12	7	20	45	163	405	452	362	347	98	7	1	47
a	250	104	44	4058	343	107	236	287	197	287	188	2069	445	3	96	1217	23	1085	24	9	12	25	74	266	431	445	341	299	153	11	3	31
a	244	104	45	4056	330	102	228	281	191	281	182	2564	613	2	106	1648	19	1648	23	9	12	27	67	246	527	613	508	419	126	8	2	69
a	246	103	45	4017	331	103	228	283	193	284	184	2451	553	2	103	1545	22	1384	23	10	11	25	68	275	525	553	467	364	141	10	2	52
a	246	103	45	4012	330	103	227	283	194	284	185	2564	573	2	103	1610	22	1403	23	10	11	26	74	311	566	573	471	359	151	10	2	48
a	248	97	43	3863	333	111	222	283	188	284	188	2394	545	2	97	1414	22	1191	22	10	10	33	97	330	545	490	379	322	163	13	2	29
a	253	98	43	3795	344	117	227	285	194	285	194	2055	423	3	94	1189	25	1189	25	9	13	29	79	265	416	423	350	296	158	14	3	22
a	250	106	44	4145	343	105	238	288	195	288	187	1792	438	2	101	1118	22	1118	22	12	8	17	52	175	326	438	354	264	136	8	2	35
a	256	100	41	3831	356	117	239	286	196	288	196	1737	342	3	88	961	35	593	35	14	18	32	69	211	313	342	306	246	161	22	3	14
a	258	107	43	4043	359	115	244	291	204	292	194	1407	306	2	95	830	29	697	30	13	15	26	38	126	265	306	259	230	113	14	2	18
a	258	102	41	3962	362	117	245	288	197	293	197	1652	307	3	86	887	38	546	38	17	18	34	62	177	307	287	293	244	190	20	3	12
a	258	104	42	3963	359	117	242	290	196	290	196	1592	330	2	92	917	30	521	30	13	15	24	56	168	297	330	290	236	145	16	2	14
a	255	104	42	4106	354	112	242	290	200	290	191	1539	314	2	95	897	27	750	30	12	16	22	41	143	293	314	290	268	125	13	2	20
a	254	102	43	4006	350	113	237	288	201	288	192	1743	368	3	95	1016	25	1016	27	9	15	21	54	191	332	368	316	280	141	13	3	22
a	257	106	42	4359	363	111	252	292	198	296	190	1356	300	2	97	814	28	384	32	14	16	20	31	111	242	300	272	226	110	12	2	24
a	256	100	42	3852	353	117	236	287	196	288	196	1742	378	5	93	1001	29	591	29	10	14	24	62	208	321	378	302	255	147	16	5	18
a	263	92	42	3684	345	129	216	289	205	296	205	1720	377	6	94	1023	36	492	36	13	17	27	57	126	309	377	337	273	147	31	6	4
a	258	100	42	3820	349	116	233	286	198	291	198	1728	333	8	85	962	38	614	38	10	20	42	93	190	331	333	298	232	143	28	8	5
a	262	112	43	4091	372	113	259	292	199	300	199	1458	293	3	92	850	31	462	31	13	15	26	51	123	288	293	269	226	134	17	3	15
a	257	104	42	4009	356	112	244	286	194	293	194	1680	323	7	84	916	37	591	37	11	19	40	85	183	323	305	288	241	152	26	7	8
a	260	107	42	4065	368	115	253	291	197	296	197	1589	306	3	88	885	34	527	34	15	16	29	63	158	306	284	295	233	169	18	3	15
a	262	91	42	3596	344	129	215	287	205	293	205	1856	406	7	93	1103	38	574	38	12	19	34	70	156	348	406	349	266	156	33	7	7
a	259	109	42	4108	366	110	256	289	196	297	196	1565	305	6	87	869	35	524	35	12	17	35	68	151	305	285	279	243	141	23	6	11
a	259	105	42	4014	356	111	245	287	196	295	196	1655	315	8	87	925	38	560	38	11	19	39	78	167	315	314	296	246	134	28	8	7
a	262	113	43	4139	373	112	261	292	198	301	198	1438	288	3	92	833	31	458	31	13	15	27	52	118	288	284	261	229	130	18	3	13
a	261	93	42	3610	346	125	221	286	204	292	204	1948	413	8	90	1142	41	646	41	12	21	41	86	186	374	413	355	258	160	34	8	5
a	255	96	42	3678	346	118	228	284	197	284	197	1964	379	3	87	1078	34	975	34	11	20	42	96	248	379	365	334	276	166	24	3	19
a	254	94	43	3573	340	122	218	282	198	283	198	2272	465	2	92	1292	27	1147	27	11	14	41	102	301	465	427	400	320	172	17	2	19
a	260	92	42	3526	341	126	215	285	204	289	204	1973	381	7	84	1084	34	740	34	8	19	51	135	240	365	381	338	251	144	34	7	8
a	256	100	41	3940	354	115	239	285	194	290	194	1738	330	6	84	930	36	616	36	11	19	39	89	197	330	309	291	250	173	24	6	10
a	251	94	44	3506	328	119	209	281	196	282	196	2816	602	3	90	1588	34	1328	34	13	18	71	177	393	602	528	458	342	189	22	3	10
a	257	93	43	3510	339	123	216	285	202	286	202	2106	431	4	83	1121	34	957	34	10	20	62	143	277	431	381	309	267	166	36	4	12
a	261	91	42	3516	345	129	216	288	206	290	206	2027	381	5	83	1085	34	783	34	9	20	57	144	258	381	379	325	257	157	35	5	8
a	253	94	43	3580	334	119	215	283	197	284	197	2259	475	2	90	1277	31	1111	31	12	17	47	111	285	475	407	395	309	180	19	2	15
a	262	91	42	3535	346	130	216	289	206	292	206	1973	367	6	82	1058	34	752	34	8	20	54	144	247	361	367	330	253	150	33	6	7
a	256	97	42	3805	348	118	230	285	196	287	196	1868	350	6	84	996	35	690	35	9	20	44	107	233	350	343	303	260	166	27	6	10
a	259	93	42	3611	342	124	218	285	202	289	202	1886	352	7	83	1022	38	708	38	9	22	52	127	234	347	352	323	241	141	31	7	7
a	254	95	43	3549	334	118	216	283	198	284	198	2367	500	3	85	1269	36	1067	36	12	21	70	162	324	500	413	356	298	177	31	3	8
a	254	97	42	3707	345	119	226	284	196	284	196	2045	405	3	92	1165	28	1165	28	10	15	32	83	264	405	403	357	299	158	16	3	20
a	258	97	43	3706	344	120	224	285	200	290	200	1815	345	8	84	998	40	658	40	10	22	48	107	210	341	345	312	236	146	30	8	4
a	257	94	42	3634	342	121	221	286	200	286	200	2049	397	5	84	1097	34	974	34	9	20	54	126	268	397	380	320	274	166	30	5	14
a	256	96	42	3776	343	119	224	284	196	287	196	1839	347	7	83	988	36	694	36	7	21	46	122	225	347	340	301	245	148	29	8	7
a	258	94	42	3704	345	122	223	287	200	289	200	1969	365	7	82	1038	35	751	35	7	21	53	132	259	360	365	313	265	157	30	7	7
a	259	87	46	2829	333	146	187	278	214	282	214	2604	559	7	94	1592	36	920	36	7	20	49	120	241	559	559	474	307	208	51	9	79
a	256	84	43	3192	324	132	192	278	205	282	205	2911	654	9	96	1809	36	974	36	9	17	52	119	283	572	654	583	359	202	51	10	8
a	257	83	42	3228	329	133	196	279	206	285	206	2754	604	6	95	1684	36	958	36	6	20	47	123	275	560	604	520	346	192	51	10	6
a	253	91	46	3087	325	129	196	275	203	277	203	2347	509	5	88	1357	36	892	36	10	21	65	130	253	509	435	413	261	202	43	5	99
a	256	88	45	3185	325	130	195	279	205	281	205	2590	544	3	93	1582	31	933	31	10	18	63	125	264	544	538	500	292	188	45	3	13
a	256	81	46	2646	321	146	175	272	214	279	214	3696	1011	6	111	2603	35	1189	35	6	11	21	101	260	828	1011	764	358	240	78	18	19
a	256	91	44	3332	330	126	204	281	203	283	203	2301	465	4	88	1324	31	862	31	9	18	49	143	262	457	465	402	272	175	45	4	13
a	259	86	46	2920	324	140	184	279	212	282	212	2690	686	6	101	1749	33	910	33	6	16	47	122	224	564	686	499	266	199	50	11	7
a	259	89	43	3373	335	129	206	284	206	287	206	2215	464	7	88	1265	28	825	28	7	14	47	149	261	415	464	386	274	151	40	7	9
a	257	92	43	3415	337	124	213	283	203	285	203	2061	443	3	83	1097	34	893	34	12	19	65	149	264	443	368	286	239	167	46	3	7
a	246	82	46	2660	316	138	178	263	204	270	204	3118	744	5	103	2061	35	1019	35	5	14	28	109	245	665	744	652	356	210	74	16	255
a	260	91	40	3579	349	126	223	284	204	292	204	2166	455	9	90	1271	44	724	44	12	23	46	96	207	421	455	395	288	175	39	9	6
a	259	85	40	3345	343	134	209	281	207	289	207	2738	618	10	96	1697	46	905	46	10	26	48	100	245	560	618	519	353	200	49	10	5
a	260	90	40	3563	352	127	225	283	204	292	204	2276	477	10	91	1340	44	765	44	11	23	47	101	216	448	477	415	303	183	42	10	6
a	258	83	41	3250	336	134	202	279	207	287	207	2749	613	6	96	1699	39	951	39	6	23	45	117	261	573	613	513	341	195	52	10	6
a	258	93	41	3552	348	123	225	282	203	290	203	2183	440	8	89	1254	39	759	39	8	21	43	110	219	430	440	384	296	179	43	10	6
a	260	86	40	3424	345	132	213	283	206	291	206	2437	545	10	95	1490	46	784	46	12	24	45	88	212	484	545	461	323	189	44	10	5
a	248	98	49	3434	315	118	197	276	195	281	195	3750	750	7	85	2014	54	1646	54	15	32	123	323	585	750	679	539	428	230	39	7	16
a	249	96	46	3516	321	116	205	280	194	282	194	3319	697	6	89	1841	42	1534	42	13	23	92	248	480	697	627	517	390	200	26	6	9
a	247	108	48	3722	325	100	225	278	189	281	189	2724	546	6	79	1391	53	1122	53	16	31	110	243	402	546	443	386	293	211	37	6	25
a	250	104	45	3720	331	104	227	280	191	282	191	2552	518	5	81	1297	43	1080	43	12	26	92	218	384	518	395	378	307	185	32	5	9
a	248	109	44	4283	344	100	244	286	191	286	182	1919	452	1	107	1219	20	1219	20	12	7	20	45	163	405	452	362	347	98	7	1	47
a	250	104	44	4058	343	107	236	287	197	287	188	2069	445	3	96	1217	23	1085	24	9	12	25	74	266	431	445	341	299	153	11	3	31
a	244	104	45	4056	330	102	228	281	191	281	182	2564	613	2	106	1648	19	1648	23	9	12	27	67	246	527	613	508	419	126	8	2	69
a	246	103	45	4017	331	103	228	283	193	284	184	2451	553	2	103	1545	22	1384	23	10	11	25	68	275	525	553	467	364	141	10	2	52
a	246	103	45	4012	330	103	227	283	194	284	185	2564	573	2	103	1610	22	1403	23	10	11	26	74	311	566	573	471	359	151	10	2	48
a	248	97	43	3863	333	111	222	283	188	284	188	2394	545	2	97	1414	22	1191	22	10	10	33	97	330	545	490	379	322	163	13	2	29
a	253	98	43	3795	344	117	227	285	194	285	194	2055	423	3	94	1189	25	1189	25	9	13	29	79	265	416	423	350	296	158	14	3	22
a	250	106	44	4145	343	105	238	288	195	288	187	1792	438	2	101	1118	22	1118	22	12	8	17	52	175	326	438	354	264	136	8	2	35
a	256	100	41	3831	356	117	239	286	196	288	196	1737	342	3	88	961	35	593	35	14	18	32	69	211	313	342	306	246	161	22	3	14
a	258	107	43	4043	359	115	244	291	204	292	194	1407	306	2	95	830	29	697	30	13	15	26	38	126	265	306	259	230	113	14	2	18
a	258	102	41	3962	362	117	245	288	197	293	197	1652	307	3	86	887	38	546	38	17	18	34	62	177	307	287	293	244	190	20	3	12
a	258	104	42	3963	359	117	242	290	196	290	196	1592	330	2	92	917	30	521	30	13	15	24	56	168	297	330	290	236	145	16	2	14
a	255	104	42	4106	354	112	242	290	200	290	191	1539	314	2	95	897	27	750	30	12	16	22	41	143	293	314	290	268	125	13	2	20
a	254	102	43	4006	350	113	237	288	201	288	192	1743	368	3	95	1016	25	1016	27	9	15	21	54	191	332	368	316	280	141	13	3	22
a	257	106	42	4359	363	111	252	292	198	296	190	1356	300	2	97	814	28	384	32	14	16	20	31	111	242	300	272	226	110	12	2	24
a	256	100	42	3852	353	117	236	287	196	288	196	1742	378	5	93	1001	29	591	29	10	14	24	62	208	321	378	302	255	147	16	5	18
a	263	92	42	3684	345	129	216	289	205	296	205	1720	377	6	94	1023	36	492	36	13	17	27	57	126	309	377	337	273	147	31	6	4
a	258	100	42	3820	349	116	233	286	198	291	198	1728	333	8	85	962	38	614	38	10	20	42	93	190	331	333	298	232	143	28	8	5
a	262	112	43	4091	372	113	259	292	199	300	199	1458	293	3	92	850	31	462	31	13	15	26	51	123	288	293	269	226	134	17	3	15
a	257	104	42	4009	356	112	244	286	194	293	194	1680	323	7	84	916	37	591	37	11	19	40	85	183	323	305	288	241	152	26	7	8
a	260	107	42	4065	368	115	253	291	197	296	197	1589	306	3	88	885	34	527	34	15	16	29	63	158	306	284	295	233	169	18	3	15
a	262	91	42	3596	344	129	215	287	205	293	205	1856	406	7	93	1103	38	574	38	12	19	34	70	156	348	406	349	266	156	33	7	7
a	259	109	42	4108	366	110	256	289	196	297	196	1565	305	6	87	869	35	524	35	12	17	35	68	151	305	285	279	243	141	23	6	11
a	259	105	42	4014	356	111	245	287	196	295	196	1655	315	8	87	925	38	560	38	11	19	39	78	167	315	314	296	246	134	28	8	7
a	262	113	43	4139	373	112	261	292	198	301	198	1438	288	3	92	833	31	458	31	13	15	27	52	118	288	284	261	229	130	18	3	13
a	261	93	42	3610	346	125	221	286	204	292	204	1948	413	8	90	1142	41	646	41	12	21	41	86	186	374	413	355	258	160	34	8	5
a	255	96	42	3678	346	118	228	284	197	284	197	1964	379	3	87	1078	34	975	34	11	20	42	96	248	379	365	334	276	166	24	3	19
a	254	94	43	3573	340	122	218	282	198	283	198	2272	465	2	92	1292	27	1147	27	11	14	41	102	301	465	427	400	320	172	17	2	19
a	260	92	42	3526	341	126	215	285	204	289	204	1973	381	7	84	1084	34	740	34	8	19	51	135	240	365	381	338	251	144	34	7	8
a	256	100	41	3940	354	115	239	285	194	290	194	1738	330	6	84	930	36	616	36	11	19	39	89	197	330	309	291	250	173	24	6	10
a	251	94	44	3506	328	119	209	281	196	282	196	2816	602	3	90	1588	34	1328	34	13	18	71	177	393	602	528	458	342	189	22	3	10
a	257	93	43	3510	339	123	216	285	202	286	202	2106	431	4	83	1121	34	957	34	10	20	62	143	277	431	381	309	267	166	36	4	12
a	261	91	42	3516	345	129	216	288	206	290	206	2027	381	5	83	1085	34	783	34	9	20	57	144	258	381	379	325	257	157	35	5	8
a	253	94	43	3580	334	119	215	283	197	284	197	2259	475	2	90	1277	31	1111	31	12	17	47	111	285	475	407	395	309	180	19	2	15
a	262	91	42	3535	346	130	216	289	206	292	206	1973	367	6	82	1058	34	752	34	8	20	54	144	247	361	367	330	253	150	33	6	7
a	256	97	42	3805	348	118	230	285	196	287	196	1868	350	6	84	996	35	690	35	9	20	44	107	233	350	343	303	260	166	27	6	10
a	259	93	42	3611	342	124	218	285	202	289	202	1886	352	7	83	1022	38	708	38	9	22	52	127	234	347	352	323	241	141	31	7	7
a	254	95	43	3549	334	118	216	283	198	284	198	2367	500	3	85	1269	36	1067	36	12	21	70	162	324	500	413	356	298	177	31	3	8
a	254	97	42	3707	345	119	226	284	196	284	196	2045	405	3	92	1165	28	1165	28	10	15	32	83	264	405	403	357	299	158	16	3	20
a	258	97	43	3706	344	120	224	285	200	290	200	1815	345	8	84	998	40	658	40	10	22	48	107	210	341	345	312	236	146	30	8	4
a	257	94	42	3634	342	121	221	286	200	286	200	2049	397	5	84	1097	34	974	34	9	20	54	126	268	397	380	320	274	166	30	5	14
a	256	96	42	3776	343	119	224	284	196	287	196	1839	347	7	83	988	36	694	36	7	21	46	122	225	347	340	301	245	148	29	8	7
a	258	94	42	3704	345	122	223	287	200	289	200	1969	365	7	82	1038	35	751	35	7	21	53	132	259	360	365	313	265	157	30	7	7
a	259	87	46	2829	333	146	187	278	214	282	214	2604	559	7	94	1592	36	920	36	7	20	49	120	241	559	559	474	307	208	51	9	79
a	256	84	43	3192	324	132	192	278	205	282	205	2911	654	9	96	1809	36	974	36	9	17	52	119	283	572	654	583	359	202	51	10	8
a	257	83	42	3228	329	133	196	279	206	285	206	2754	604	6	95	1684	36	958	36	6	20	47	123	275	560	604	520	346	192	51	10	6
a	253	91	46	3087	325	129	196	275	203	277	203	2347	509	5	88	1357	36	892	36	10	21	65	130	253	509	435	413	261	202	43	5	99
a	256	88	45	3185	325	130	195	279	205	281	205	2590	544	3	93	1582	31	933	31	10	18	63	125	264	544	538	500	292	188	45	3	13
a	256	81	46	2646	321	146	175	272	214	279	214	3696	1011	6	111	2603	35	1189	35	6	11	21	101	260	828	1011	764	358	240	78	18	19
a	256	91	44	3332	330	126	204	281	203	283	203	2301	465	4	88	1324	31	862	31	9	18	49	143	262	457	465	402	272	175	45	4	13
a	259	86	46	2920	324	140	184	279	212	282	212	2690	686	6	101	1749	33	910	33	6	16	47	122	224	564	686	499	266	199	50	11	7
a	259	89	43	3373	335	129	206	284	206	287	206	2215	464	7	88	1265	28	825	28	7	14	47	149	261	415	464	386	274	151	40	7	9
a	257	92	43	3415	337	124	213	283	203	285	203	2061	443	3	83	1097	34	893	34	12	19	65	149	264	443	368	286	239	167	46	3	7
a	246	82	46	2660	316	138	178	263	204	270	204	3118	744	5	103	2061	35	1019	35	5	14	28	109	245	665	744	652	356	210	74	16	255
a	260	91	40	3579	349	126	223	284	204	292	204	2166	455	9	90	1271	44	724	44	12	23	46	96	207	421	455	395	288	175	39	9	6
a	259	85	40	3345	343	134	209	281	207	289	207	2738	618	10	96	1697	46	905	46	10	26	48	100	245	560	618	519	353	200	49	10	5
a	260	90	40	3563	352	127	225	283	204	292	204	2276	477	10	91	1340	44	765	44	11	23	47	101	216	448	477	415	303	183	42	10	6
a	258	83	41	3250	336	134	202	279	207	287	207	2749	613	6	96	1699	39	951	39	6	23	45	117	261	573	613	513	341	195	52	10	6
a	258	93	41	3552	348	123	225	282	203	290	203	2183	440	8	89	1254	39	759	39	8	21	43	110	219	430	440	384	296	179	43	10	6
a	260	86	40	3424	345	132	213	283	206	291	206	2437	545	10	95	1490	46	784	46	12	24	45	88	212	484	545	461	323	189	44	10	5
a	248	98	49	3434	315	118	197	276	195	281	195	3750	750	7	85	2014	54	1646	54	15	32	123	323	585	750	679	539	428	230	39	7	16
a	249	96	46	3516	321	116	205	280	194	282	194	3319	697	6	89	1841	42	1534	42	13	23	92	248	480	697	627	517	390	200	26	6	9
a	247	108	48	3722	325	100	225	278	189	281	189	2724	546	6	79	1391	53	1122	53	16	31	110	243	402	546	443	386	293	211	37	6	25
a	250	104	45	3720	331	104	227	280	191	282	191	2552	518	5	81	1297	43	1080	43	12	26	92	218	384	518	395	378	307	185	32	5	9
a	248	109	44	4283	344	100	244	286	191	286	182	1919	452	1	107	1219	20	1219	20	12	7	20	45	163	405	452	362	347	98	7	1	47
a	250	104	44	4058	343	107	236	287	197	287	188	2069	445	3	96	1217	23	1085	24	9	12	25	74	266	431	445	341	299	153	11	3	31
a	244	104	45	4056	330	102	228	281	191	281	182	2564	613	2	106	1648	19	1648	23	9	12	27	67	246	527	613	508	419	126	8	2	69
a	246	103	45	4017	331	103	228	283	193	284	184	2451	553	2	103	1545	22	1384	23	10	11	25	68	275	525	553	467	364	141	10	2	52
a	246	103	45	4012	330	103	227	283	194	284	185	2564	573	2	103	1610	22	1403	23	10	11	26	74	311	566	573	471	359	151	10	2	48
a	248	97	43	3863	333	111	222	283	188	284	188	2394	545	2	97	1414	22	1191	22	10	10	33	97	330	545	490	379	322	163	13	2	29
a	253	98	43	3795	344	117	227	285	194	285	194	2055	423	3	94	1189	25	1189	25	9	13	29	79	265	416	423	350	296	158	14	3	22
a	250	106	44	4145	343	105	238	288	195	288	187	1792	438	2	101	1118	22	1118	22	12	8	17	52	175	326	438	354	264	136	8	2	35
a	256	100	41	3831	356	117	239	286	196	288	196	1737	342	3	88	961	35	593	35	14	18	32	69	211	313	342	306	246	161	22	3	14
a	258	107	43	4043	359	115	244	291	204	292	194	1407	306	2	95	830	29	697	30	13	15	26	38	126	265	306	259	230	113	14	2	18
a	258	102	41	3962	362	117	245	288	197	293	197	1652	307	3	86	887	38	546	38	17	18	34	62	177	307	287	293	244	190	20	3	12
a	258	104	42	3963	359	117	242	290	196	290	196	1592	330	2	92	917	30	521	30	13	15	24	56	168	297	330	290	236	145	16	2	14
a	255	104	42	4106	354	112	242	290	200	290	191	1539	314	2	95	897	27	750	30	12	16	22	41	143	293	314	290	268	125	13	2	20
a	254	102	43	4006	350	113	237	288	201	288	192	1743	368	3	95	1016	25	1016	27	9	15	21	54	191	332	368	316	280	141	13	3	22
a	257	106	42	4359	363	111	252	292	198	296	190	1356	300	2	97	814	28	384	32	14	16	20	31	111	242	300	272	226	110	12	2	24
a	256	100	42	3852	353	117	236	287	196	288	196	1742	378	5	93	1001	29	591	29	10	14	24	62	208	321	378	302	255	147	16	5	18
a	263	92	42	3684	345	129	216	289	205	296	205	1720	377	6	94	1023	36	492	36	13	17	27	57	126	309	377	337	273	147	31	6	4
a	258	100	42	3820	349	116	233	286	198	291	198	1728	333	8	85	962	38	614	38	10	20	42	93	190	331	333	298	232	143	28	8	5
a	262	112	43	4091	372	113	259	292	199	300	199	1458	293	3	92	850	31	462	31	13	15	26	51	123	288	293	269	226	134	17	3	15
a	257	104	42	4009	356	112	244	286	194	293	194	1680	323	7	84	916	37	591	37	11	19	40	85	183	323	305	288	241	152	26	7	8
a	260	107	42	4065	368	115	253	291	197	296	197	1589	306	3	88	885	34	527	34	15	16	29	63	158	306	284	295	233	169	18	3	15
a	262	91	42	3596	344	129	215	287	205	293	205	1856	406	7	93	1103	38	574	38	12	19	34	70	156	348	406	349	266	156	33	7	7
a	259	109	42	4108	366	110	256	289	196	297	196	1565	305	6	87	869	35	524	35	12	17	35	68	151	305	285	279	243	141	23	6	11
a	259	105	42	4014	356	111	245	287	196	295	196	1655	315	8	87	925	38	560	38	11	19	39	78	167	315	314	296	246	134	28	8	7
a	262	113	43	4139	373	112	261	292	198	301	198	1438	288	3	92	833	31	458	31	13	15	27	52	118	288	284	261	229	130	18	3	13
a	261	93	42	3610	346	125	221	286	204	292	204	1948	413	8	90	1142	41	646	41	12	21	41	86	186	374	413	355	258	160	34	8	5
a	255	96	42	3678	346	118	228	284	197	284	197	1964	379	3	87	1078	34	975	34	11	20	42	96	248	379	365	334	276	166	24	3	19
a	254	94	43	3573	340	122	218	282	198	283	198	2272	465	2	92	1292	27	1147	27	11	14	41	102	301	465	427	400	320	172	17	2	19
a	260	92	42	3526	341	126	215	285	204	289	204	1973	381	7	84	1084	34	740	34	8	19	51	135	240	365	381	338	251	144	34	7	8
a	256	100	41	3940	354	115	239	285	194	290	194	1738	330	6	84	930	36	616	36	11	19	39	89	197	330	309	291	250	173	24	6	10
a	251	94	44	3506	328	119	209	281	196	282	196	2816	602	3	90	1588	34	1328	34	13	18	71	177	393	602	528	458	342	189	22	3	10
a	257	93	43	3510	339	123	216	285	202	286	202	2106	431	4	83	1121	34	957	34	10	20	62	143	277	431	381	309	267	166	36	4	12
a	261	91	42	3516	345	129	216	288	206	290	206	2027	381	5	83	1085	34	783	34	9	20	57	144	258	381	379	325	257	157	35	5	8
a	253	94	43	3580	334	119	215	283	197	284	197	2259	475	2	90	1277	31	1111	31	12	17	47	111	285	475	407	395	309	180	19	2	15
a	262	91	42	3535	346	130	216	289	206	292	206	1973	367	6	82	1058	34	752	34	8	20	54	144	247	361	367	330	253	150	33	6	7
a	256	97	42	3805	348	118	230	285	196	287	196	1868	350	6	84	996	35	690	35	9	20	44	107	233	350	343	303	260	166	27	6	10
a	259	93	42	3611	342	124	218	285	202	289	202	1886	352	7	83	1022	38	708	38	9	22	52	127	234	347	352	323	241	141	31	7	7
a	254	95	43	3549	334	118	216	283	198	284	198	2367	500	3	85	1269	36	1067	36	12	21	70	162	324	500	413	356	298	177	31	3	8
a	254	97	42	3707	345	119	226	284	196	284	196	2045	405	3	92	1165	28	1165	28	10	15	32	83	264	405	403	357	299	158	16	3	20
a	258	97	43	3706	344	120	224	285	200	290	200	1815	345	8	84	998	40	658	40	10	22	48	107	210	341	345	312	236	146	30	8	4
a	257	94	42	3634	342	121	221	286	200	286	200	2049	397	5	84	1097	34	974	34	9	20	54	126	268	397	380	320	274	166	30	5	14
a	256	96	42	3776	343	119	224	284	196	287	196	1839	347	7	83	988	36	694	36	7	21	46	122	225	347	340	301	245	148	29	8	7
a	258	94	42	3704	345	122	223	287	200	289	200	1969	365	7	82	1038	35	751	35	7	21	53	132	259	360	365	313	265	157	30	7	7
a	259	87	46	2829	333	146	187	278	214	282	214	2604	559	7	94	1592	36	920	36	7	20	49	120	241	559	559	474	307	208	51	9	79
a	256	84	43	3192	324	132	192	278	205	282	205	2911	654	9	96	1809	36	974	36	9	17	52	119	283	572	654	583	359	202	51	10	8
a	257	83	42	3228	329	133	196	279	206	285	206	2754	604	6	95	1684	36	958	36	6	20	47	123	275	560	604	520	346	192	51	10	6
a	253	91	46	3087	325	129	196	275	203	277	203	2347	509	5	88	1357	36	892	36	10	21	65	130	253	509	435	413	261	202	43	5	99
a	256	88	45	3185	325	130	195	279	205	281	205	2590	544	3	93	1582	31	933	31	10	18	63	125	264	544	538	500	292	188	45	3	13
a	256	81	46	2646	321	146	175	272	214	279	214	3696	1011	6	111	2603	35	1189	35	6	11	21	101	260	828	1011	764	358	240	78	18	19
a	256	91	44	3332	330	126	204	281	203	283	203	2301	465	4	88	1324	31	862	31	9	18	49	143	262	457	465	402	272	175	45	4	13
a	259	86	46	2920	324	140	184	279	212	282	212	2690	686	6	101	1749	33	910	33	6	16	47	122	224	564	686	499	266	199	50	11	7
a	259	89	43	3373	335	129	206	284	206	287	206	2215	464	7	88	1265	28	825	28	7	14	47	149	261	415	464	386	274	151	40	7	9
a	257	92	43	3415	337	124	213	283	203	285	203	2061	443	3	83	1097	34	893	34	12	19	65	149	264	443	368	286	239	167	46	3	7
a	246	82	46	2660	316	138	178	263	204	270	204	3118	744	5	103	2061	35	1019	35	5	14	28	109	245	665	744	652	356	210	74	16	255
a	260	91	40	3579	349	126	223	284	204	292	204	2166	455	9	90	1271	44	724	44	12	23	46	96	207	421	455	395	288	175	39	9	6
a	259	85	40	3345	343	134	209	281	207	289	207	2738	618	10	96	1697	46	905	46	10	26	48	100	245	560	618	519	353	200	49	10	5
a	260	90	40	3563	352	127	225	283	204	292	204	2276	477	10	91	1340	44	765	44	11	23	47	101	216	448	477	415	303	183	42	10	6
a	258	83	41	3250	336	134	202	279	207	287	207	2749	613	6	96	1699	39	951	39	6	23	45	117	261	573	613	513	341	195	52	10	6
a	258	93	41	3552	348	123	225	282	203	290	203	2183	440	8	89	1254	39	759	39	8	21	43	110	219	430	440	384	296	179	43	10	6
a	260	86	40	3424	345	132	213	283	206	291	206	2437	545	10	95	1490	46	784	46	12	24	45	88	212	484	545	461	323	189	44	10	5
a	248	98	49	3434	315	118	197	276	195	281	195	3750	750	7	85	2014	54	1646	54	15	32	123	323	585	750	679	539	428	230	39	7	16
a	249	96	46	3516	321	116	205	280	194	282	194	3319	697	6	89	1841	42	1534	42	13	23	92	248	480	697	627	517	390	200	26	6	9
a	247	108	48	3722	325	100	225	278	189	281	189	2724	546	6	79	1391	53	1122	53	16	31	110	243	402	546	443	386	293	211	37	6	25
a	250	104	45	3720	331	104	227	280	191	282	191	2552	518	5	81	1297	43	1080	43	12	26	92	218	384	518	395	378	307	185	32	5	9
a	248	109	44	4283	344	100	244	286	191	286	182	1919	452	1	107	1219	20	1219	20	12	7	20	45	163	405	452	362	347	98	7	1	47
a	250	104	44	4058	343	107	236	287	197	287	188	2069	445	3	96	1217	23	1085	24	9	12	25	74	266	431	445	341	299	153	11	3	31
a	244	104	45	4056	330	102	228	281	191	281	182	2564	613	2	106	1648	19	1648	23	9	12	27	67	246	527	613	508	419	126	8	2	69
a	246	103	45	4017	331	103	228	283	193	284	184	2451	553	2	103	1545	22	1384	23	10	11	25	68	275	525	553	467	364	141	10	2	52
a	246	103	45	4012	330	103	227	283	194	284	185	2564	573	2	103	1610	22	1403	23	10	11	26	74	311	566	573	471	359	151	10	2	48
a	248	97	43	3863	333	111	222	283	188	284	188	2394	545	2	97	1414	22	1191	22	10	10	33	97	330	545	490	379	322	163	13	2	29
a	253	98	43	3795	344	117	227	285	194	285	194	2055	423	3	94	1189	25	1189	25	9	13	29	79	265	416	423	350	296	158	14	3	22
a	250	106	44	4145	343	105	238	288	195	288	187	1792	438	2	101	1118	22	1118	22	12	8	17	52	175	326	438	354	264	136	8	2	35
a	256	100	41	3831	356	117	239	286	196	288	196	1737	342	3	88	961	35	593	35	14	18	32	69	211	313	342	306	246	161	22	3	14
a	258	107	43	4043	359	115	244	291	204	292	194	1407	306	2	95	830	29	697	30	13	15	26	38	126	265	306	259	230	113	14	2	18
a	258	102	41	3962	362	117	245	288	197	293	197	1652	307	3	86	887	38	546	38	17	18	34	62	177	307	287	293	244	190	20	3	12
a	258	104	42	3963	359	117	242	290	196	290	196	1592	330	2	92	917	30	521	30	13	15	24	56	168	297	330	290	236	145	16	2	14
a	255	104	42	4106	354	112	242	290	200	290	191	1539	314	2	95	897	27	750	30	12	16	22	41	143	293	314	290	268	125	13	2	20
a	254	102	43	4006	350	113	237	288	201	288	192	1743	368	3	95	1016	25	1016	27	9	15	21	54	191	332	368	316	280	141	13	3	22
a	257	106	42	4359	363	111	252	292	198	296	190	1356	300	2	97	814	28	384	32	14	16	20	31	111	242	300	272	226	110	12	2	24
a	256	100	42	3852	353	117	236	287	196	288	196	1742	378	5	93	1001	29	591	29	10	14	24	62	208	321	378	302	255	147	16	5	18
a	263	92	42	3684	345	129	216	289	205	296	205	1720	377	6	94	1023	36	492	36	13	17	27	57	126	309	377	337	273	147	31	6	4
a	258	100	42	3820	349	116	233	286	198	291	198	1728	333	8	85	962	38	614	38	10	20	42	93	190	331	333	298	232	143	28	8	5
a	262	112	43	4091	372	113	259	292	199	300	199	1458	293	3	92	850	31	462	31	13	15	26	51	123	288	293	269	226	134	17	3	15
a	257	104	42	4009	356	112	244	286	194	293	194	1680	323	7	84	916	37	591	37	11	19	40	85	183	323	305	288	241	152	26	7	8
a	260	107	42	4065	368	115	253	291	197	296	197	1589	306	3	88	885	34	527	34	15	16	29	63	158	306	284	295	233	169	18	3	15
a	262	91	42	3596	344	129	215	287	205	293	205	1856	406	7	93	1103	38	574	38	12	19	34	70	156	348	406	349	266	156	33	7	7
a	259	109	42	4108	366	110	256	289	196	297	196	1565	305	6	87	869	35	524	35	12	17	35	68	151	305	285	279	243	141	23	6	11
a	259	105	42	4014	356	111	245	287	196	295	196	1655	315	8	87	925	38	560	38	11	19	39	78	167	315	314	296	246	134	28	8	7
a	262	113	43	4139	373	112	261	292	198	301	198	1438	288	3	92	833	31	458	31	13	15	27	52	118	288	284	261	229	130	18	3	13
a	261	93	42	3610	346	125	221	286	204	292	204	1948	413	8	90	1142	41	646	41	12	21	41	86	186	374	413	355	258	160	34	8	5
a	255	96	42	3678	346	118	228	284	197	284	197	1964	379	3	87	1078	34	975	34	11	20	42	96	248	379	365	334	276	166	24	3	19
a	254	94	43	3573	340	122	218	282	198	283	198	2272	465	2	92	1292	27	1147	27	11	14	41	102	301	465	427	400	320	172	17	2	19
a	260	92	42	3526	341	126	215	285	204	289	204	1973	381	7	84	1084	34	740	34	8	19	51	135	240	365	381	338	251	144	34	7	8
a	256	100	41	3940	354	115	239	285	194	290	194	1738	330	6	84	930	36	616	36	11	19	39	89	197	330	309	291	250	173	24	6	10
a	251	94	44	3506	328	119	209	281	196	282	196	2816	602	3	90	1588	34	1328	34	13	18	71	177	393	602	528	458	342	189	22	3	10
a	257	93	43	3510	339	123	216	285	202	286	202	2106	431	4	83	1121	34	957	34	10	20	62	143	277	431	381	309	267	166	36	4	12
a	261	91	42	3516	345	129	216	288	206	290	206	2027	381	5	83	1085	34	783	34	9	20	57	144	258	381	379	325	257	157	35	5	8
a	253	94	43	3580	334	119	215	283	197	284	197	2259	475	2	90	1277	31	1111	31	12	17	47	111	285	475	407	395	309	180	19	2	15
a	262	91	42	3535	346	130	216	289	206	292	206	1973	367	6	82	1058	34	752	34	8	20	54	144	247	361	367	330	253	150	33	6	7
a	256	97	42	3805	348	118	230	285	196	287	196	1868	350	6	84	996	35	690	35	9	20	44	107	233	350	343	303	260	166	27	6	10
a	259	93	42	3611	342	124	218	285	202	289	202	1886	352	7	83	1022	38	708	38	9	22	52	127	234	347	352	323	241	141	31	7	7
a	254	95	43	3549	334	118	216	283	198	284	198	2367	500	3	85	1269	36	1067	36	12	21	70	162	324	500	413	356	298	177	31	3	8
a	254	97	42	3707	345	119	226	284	196	284	196	2045	405	3	92	1165	28	1165	28	10	15	32	83	264	405	403	357	299	158	16	3	20
a	258	97	43	3706	344	120	224	285	200	290	200	1815	345	8	84	998	40	658	40	10	22	48	107	210	341	345	312	236	146	30	8	4
a	257	94	42	3634	342	121	221	286	200	286	200	2049	397	5	84	1097	34	974	34	9	20	54	126	268	397	380	320	274	166	30	5	14
a	256	96	42	3776	343	119	224	284	196	287	196	1839	347	7	83	988	36	694	36	7	21	46	122	225	347	340	301	245	148	29	8	7
a	258	94	42	3704	345	122	223	287	200	289	200	1969	365	7	82	1038	35	751	35	7	21	53	132	259	360	365	313	265	157	30	7	7
a	259	87	46	2829	333	146	187	278	214	282	214	2604	559	7	94	1592	36	920	36	7	20	49	120	241	559	559	474	307	208	51	9	79
a	256	84	43	3192	324	132	192	278	205	282	205	2911	654	9	96	1809	36	974	36	9	17	52	119	283	572	654	583	359	202	51	10	8
a	257	83	42	3228	329	133	196	279	206	285	206	2754	604	6	95	1684	36	958	36	6	20	47	123	275	560	604	520	346	192	51	10	6
a	253	91	46	3087	325	129	196	275	203	277	203	2347	509	5	88	1357	36	892	36	10	21	65	130	253	509	435	413	261	202	43	5	99
a	256	88	45	3185	325	130	195	279	205	281	205	2590	544	3	93	1582	31	933	31	10	18	63	125	264	544	538	500	292	188	45	3	13
a	256	81	46	2646	321	146	175	272	214	279	214	3696	1011	6	111	2603	35	1189	35	6	11	21	101	260	828	1011	764	358	240	78	18	19
a	256	91	44	3332	330	126	204	281	203	283	203	2301	465	4	88	1324	31	862	31	9	18	49	143	262	457	465	402	272	175	45	4	13
a	259	86	46	2920	324	140	184	279	212	282	212	2690	686	6	101	1749	33	910	33	6	16	47	122	224	564	686	499	266	199	50	11	7
a	259	89	43	3373	335	129	206	284	206	287	206	2215	464	7	88	1265	28	825	28	7	14	47	149	261	415	464	386	274	151	40	7	9
a	257	92	43	3415	337	124	213	283	203	285	203	2061	443	3	83	1097	34	893	34	12	19	65	149	264	443	368	286	239	167	46	3	7
a	246	82	46	2660	316	138	178	263	204	270	204	3118	744	5	103	2061	35	1019	35	5	14	28	109	245	665	744	652	356	210	74	16	255
a	260	91	40	3579	349	126	223	284	204	292	204	2166	455	9	90	1271	44	724	44	12	23	46	96	207	421	455	395	288	175	39	9	6
a	259	85	40	3345	343	134	209	281	207	289	207	2738	618	10	96	1697	46	905	46	10	26	48	100	245	560	618	519	353	200	49	10	5
a	260	90	40	3563	352	127	225	283	204	292	204	2276	477	10	91	1340	44	765	44	11	23	47	101	216	448	477	415	303	183	42	10	6
a	258	83	41	3250	336	134	202	279	207	287	207	2749	613	6	96	1699	39	951	39	6	23	45	117	261	573	613	513	341	195	52	10	6
a	258	93	41	3552	348	123	225	282	203	290	203	2183	440	8	89	1254	39	759	39	8	21	43	110	219	430	440	384	296	179	43	10	6
a	260	86	40	3424	345	132	213	283	206	291	206	2437	545	10	95	1490	46	784	46	12	24	45	88	212	484	545	461	323	189	44	10	5
a	248	98	49	3434	315	118	197	276	195	281	195	3750	750	7	85	2014	54	1646	54	15	32	123	323	585	750	679	539	428	230	39	7	16
a	249	96	46	3516	321	116	205	280	194	282	194	3319	697	6	89	1841	42	1534	42	13	23	92	248	480	697	627	517	390	200	26	6	9
a	247	108	48	3722	325	100	225	278	189	281	189	2724	546	6	79	1391	53	1122	53	16	31	110	243	402	546	443	386	293	211	37	6	25
a	250	104	45	3720	331	104	227	280	191	282	191	2552	518	5	81	1297	43	1080	43	12	26	92	218	384	518	395	378	307	185	32	5	9
a	248	109	44	4283	344	100	244	286	191	286	182	1919	452	1	107	1219	20	1219	20	12	7	20	45	163	405	452	362	347	98	7	1	47
a	250	104	44	4058	343	107	236	287	197	287	188	2069	445	3	96	1217	23	1085	24	9	12	25	74	266	431	445	341	299	153	11	3	31
a	244	104	45	4056	330	102	228	281	191	281	182	2564	613	2	106	1648	19	1648	23	9	12	27	67	246	527	613	508	419	126	8	2	69
a	246	103	45	4017	331	103	228	283	193	284	184	2451	553	2	103	1545	22	1384	23	10	11	25	68	275	525	553	467	364	141	10	2	52
a	246	103	45	4012	330	103	227	283	194	284	185	2564	573	2	103	1610	22	1403	23	10	11	26	74	311	566	573	471	359	151	10	2	48
a	248	97	43	3863	333	111	222	283	188	284	188	2394	545	2	97	1414	22	1191	22	10	10	33	97	330	545	490	379	322	163	13	2	29
a	253	98	43	3795	344	117	227	285	194	285	194	2055	423	3	94	1189	25	1189	25	9	13	29	79	265	416	423	350	296	158	14	3	22
a	250	106	44	4145	343	105	238	288	195	288	187	1792	438	2	101	1118	22	1118	22	12	8	17	52	175	326	438	354	264	136	8	2	35
a	256	100	41	3831	356	117	239	286	196	288	196	1737	342	3	88	961	35	593	35	14	18	32	69	211	313	342	306	246	161	22	3	14
a	258	107	43	4043	359	115	244	291	204	292	194	1407	306	2	95	830	29	697	30	13	15	26	38	126	265	306	259	230	113	14	2	18
a	258	102	41	3962	362	117	245	288	197	293	197	1652	307	3	86	887	38	546	38	17	18	34	62	177	307	287	293	244	190	20	3	12
a	258	104	42	3963	359	117	242	290	196	290	196	1592	330	2	92	917	30	521	30	13	15	24	56	168	297	330	290	236	145	16	2	14
a	255	104	42	4106	354	112	242	290	200	290	191	1539	314	2	95	897	27	750	30	12	16	22	41	143	293	314	290	268	125	13	2	20
a	254	102	43	4006	350	113	237	288	201	288	192	1743	368	3	95	1016	25	1016	27	9	15	21	54	191	332	368	316	280	141	13	3	22
a	257	106	42	4359	363	111	252	292	198	296	190	1356	300	2	97	814	28	384	32	14	16	20	31	111	242	300	272	226	110	12	2	24
a	256	100	42	3852	353	117	236	287	196	288	196	1742	378	5	93	1001	29	591	29	10	14	24	62	208	321	378	302	255	147	16	5	18
a	263	92	42	3684	345	129	216	289	205	296	205	1720	377	6	94	1023	36	492	36	13	17	27	57	126	309	377	337	273	147	31	6	4
a	258	100	42	3820	349	116	233	286	198	291	198	1728	333	8	85	962	38	614	38	10	20	42	93	190	331	333	298	232	143	28	8	5
a	262	112	43	4091	372	113	259	292	199	300	199	1458	293	3	92	850	31	462	31	13	15	26	51	123	288	293	269	226	134	17	3	15
a	257	104	42	4009	356	112	244	286	194	293	194	1680	323	7	84	916	37	591	37	11	19	40	85	183	323	305	288	241	152	26	7	8
a	260	107	42	4065	368	115	253	291	197	296	197	1589	306	3	88	885	34	527	34	15	16	29	63	158	306	284	295	233	169	18	3	15
a	262	91	42	3596	344	129	215	287	205	293	205	1856	406	7	93	1103	38	574	38	12	19	34	70	156	348	406	349	266	156	33	7	7
a	259	109	42	4108	366	110	256	289	196	297	196	1565	305	6	87	869	35	524	35	12	17	35	68	151	305	285	279	243	141	23	6	11
a	259	105	42	4014	356	111	245	287	196	295	196	1655	315	8	87	925	38	560	38	11	19	39	78	167	315	314	296	246	134	28	8	7
a	262	113	43	4139	373	112	261	292	198	301	198	1438	288	3	92	833	31	458	31	13	15	27	52	118	288	284	261	229	130	18	3	13
a	261	93	42	3610	346	125	221	286	204	292	204	1948	413	8	90	1142	41	646	41	12	21	41	86	186	374	413	355	258	160	34	8	5
a	255	96	42	3678	346	118	228	284	197	284	197	1964	379	3	87	1078	34	975	34	11	20	42	96	248	379	365	334	276	166	24	3	19
a	254	94	43	3573	340	122	218	282	198	283	198	2272	465	2	92	1292	27	1147	27	11	14	41	102	301	465	427	400	320	172	17	2	19
a	260	92	42	3526	341	126	215	285	204	289	204	1973	381	7	84	1084	34	740	34	8	19	51	135	240	365	381	338	251	144	34	7	8
a	256	100	41	3940	354	115	239	285	194	290	194	1738	330	6	84	930	36	616	36	11	19	39	89	197	330	309	291	250	173	24	6	10
a	251	94	44	3506	328	119	209	281	196	282	196	2816	602	3	90	1588	34	1328	34	13	18	71	177	393	602	528	458	342	189	22	3	10
a	257	93	43	3510	339	123	216	285	202	286	202	2106	431	4	83	1121	34	957	34	10	20	62	143	277	431	381	309	267	166	36	4	12
a	261	91	42	3516	345	129	216	288	206	290	206	2027	381	5	83	1085	34	783	34	9	20	57	144	258	381	379	325	257	157	35	5	8
a	253	94	43	3580	334	119	215	283	197	284	197	2259	475	2	90	1277	31	1111	31	12	17	47	111	285	475	407	395	309	180	19	2	15
a	262	91	42	3535	346	130	216	289	206	292	206	1973	367	6	82	1058	34	752	34	8	20	54	144	247	361	367	330	253	150	33	6	7
a	256	97	42	3805	348	118	230	285	196	287	196	1868	350	6	84	996	35	690	35	9	20	44	107	233	350	343	303	260	166	27	6	10
a	259	93	42	3611	342	124	218	285	202	289	202	1886	352	7	83	1022	38	708	38	9	22	52	127	234	347	352	323	241	141	31	7	7
a	254	95	43	3549	334	118	216	283	198	284	198	2367	500	3	85	1269	36	1067	36	12	21	70	162	324	500	413	356	298	177	31	3	8
a	254	97	42	3707	345	119	226	284	196	284	196	2045	405	3	92	1165	28	1165	28	10	15	32	83	264	405	403	357	299	158	16	3	20
a	258	97	43	3706	344	120	224	285	200	290	200	1815	345	8	84	998	40	658	40	10	22	48	107	210	341	345	312	236	146	30	8	4
a	257	94	42	3634	342	121	221	286	200	286	200	2049	397	5	84	1097	34	974	34	9	20	54	126	268	397	380	320	274	166	30	5	14
a	256	96	42	3776	343	119	224	284	196	287	196	1839	347	7	83	988	36	694	36	7	21	46	122	225	347	340	301	245	148	29	8	7
a	258	94	42	3704	345	122	223	287	200	289	200	1969	365	7	82	1038	35	751	35	7	21	53	132	259	360	365	313	265	157	30	7	7
a	259	87	46	2829	333	146	187	278	214	282	214	2604	559	7	94	1592	36	920	36	7	20	49	120	241	559	559	474	307	208	51	9	79
a	256	84	43	3192	324	132	192	278	205	282	205	2911	654	9	96	1809	36	974	36	9	17	52	119	283	572	654	583	359	202	51	10	8
a	257	83	42	3228	329	133	196	279	206	285	206	2754	604	6	95	1684	36	958	36	6	20	47	123	275	560	604	520	346	192	51	10	6
a	253	91	46	3087	325	129	196	275	203	277	203	2347	509	5	88	1357	36	892	36	10	21	65	130	253	509	435	413	261	202	43	5	99
a	256	88	45	3185	325	130	195	279	205	281	205	2590	544	3	93	1582	31	933	31	10	18	63	125	264	544	538	500	292	188	45	3	13
a	256	81	46	2646	321	146	175	272	214	279	214	3696	1011	6	111	2603	35	1189	35	6	11	21	101	260	828	1011	764	358	240	78	18	19
a	256	91	44	3332	330	126	204	281	203	283	203	2301	465	4	88	1324	31	862	31	9	18	49	143	262	457	465	402	272	175	45	4	13
a	259	86	46	2920	324	140	184	279	212	282	212	2690	686	6	101	1749	33	910	33	6	16	47	122	224	564	686	499	266	199	50	11	7
a	259	89	43	3373	335	129	206	284	206	287	206	2215	464	7	88	1265	28	825	28	7	14	47	149	261	415	464	386	274	151	40	7	9
a	257	92	43	3415	337	124	213	283	203	285	203	2061	443	3	83	1097	34	893	34	12	19	65	149	264	443	368	286	239	167	46	3	7
a	246	82	46	2660	316	138	178	263	204	270	204	3118	744	5	103	2061	35	1019	35	5	14	28	109	245	665	744	652	356	210	74	16	255
a	260	91	40	3579	349	126	223	284	204	292	204	2166	455	9	90	1271	44	724	44	12	23	46	96	207	421	455	395	288	175	39	9	6
a	259	85	40	3345	343	134	209	281	207	289	207	2738	618	10	96	1697	46	905	46	10	26	48	100	245	560	618	519	353	200	49	10	5
a	260	90	40	3563	352	127	225	283	204	292	204	2276	477	10	91	1340	44	765	44	11	23	47	101	216	448	477	415	303	183	42	10	6
a	258	83	41	3250	336	134	202	279	207	287	207	2749	613	6	96	1699	39	951	39	6	23	45	117	261	573	613	513	341	195	52	10	6
a	258	93	41	3552	348	123	225	282	203	290	203	2183	440	8	89	1254	39	759	39	8	21	43	110	219	430	440	384	296	179	43	10	6
a	260	86	40	3424	345	132	213	283	206	291	206	2437	545	10	95	1490	46	784	46	12	24	45	88	212	484	545	461	323	189	44	10	5
a	248	98	49	3434	315	118	197	276	195	281	195	3750	750	7	85	2014	54	1646	54	15	32	123	323	585	750	679	539	428	230	39	7	16
a	249	96	46	3516	321	116	205	280	194	282	194	3319	697	6	89	1841	42	1534	42	13	23	92	248	480	697	627	517	390	200	26	6	9
a	247	108	48	3722	325	100	225	278	189	281	189	2724	546	6	79	1391	53	1122	53	16	31	110	243	402	546	443	386	293	211	37	6	25
a	250	104	45	3720	331	104	227	280	191	282	191	2552	518	5	81	1297	43	1080	43	12	26	92	218	384	518	395	378	307	185	32	5	9
a	248	109	44	4283	344	100	244	286	191	286	182	1919	452	1	107	1219	20	1219	20	12	7	20	45	163	405	452	362	347	98	7	1	47
a	250	104	44	4058	343	107	236	287	197	287	188	2069	445	3	96	1217	23	1085	24	9	12	25	74	266	431	445	341	299	153	11	3	31
a	244	104	45	4056	330	102	228	281	191	281	182	2564	613	2	106	1648	19	1648	23	9	12	27	67	246	527	613	508	419	126	8	2	69
a	246	103	45	4017	331	103	228	283	193	284	184	2451	553	2	103	1545	22	1384	23	10	11	25	68	275	525	553	467	364	141	10	2	52
a	246	103	45	4012	330	103	227	283	194	284	185	2564	573	2	103	1610	22	1403	23	10	11	26	74	311	566	573	471	359	151	10	2	48
a	248	97	43	3863	333	111	222	283	188	284	188	2394	545	2	97	1414	22	1191	22	10	10	33	97	330	545	490	379	322	163	13	2	29
a	253	98	43	3795	344	117	227	285	194	285	194	2055	423	3	94	1189	25	1189	25	9	13	29	79	265	416	423	350	296	158	14	3	22
a	250	106	44	4145	343	105	238	288	195	288	187	1792	438	2	101	1118	22	1118	22	12	8	17	52	175	326	438	354	264	136	8	2	35
a	256	100	41	3831	356	117	239	286	196	288	196	1737	342	3	88	961	35	593	35	14	18	32	69	211	313	342	306	246	161	22	3	14
a	258	107	43	4043	359	115	244	291	204	292	194	1407	306	2	95	830	29	697	30	13	15	26	38	126	265	306	259	230	113	14	2	18
a	258	102	41	3962	362	117	245	288	197	293	197	1652	307	3	86	887	38	546	38	17	18	34	62	177	307	287	293	244	190	20	3	12
a	258	104	42	3963	359	117	242	290	196	290	196	1592	330	2	92	917	30	521	30	13	15	24	56	168	297	330	290	236	145	16	2	14
a	255	104	42	4106	354	112	242	290	200	290	191	1539	314	2	95	897	27	750	30	12	16	22	41	143	293	314	290	268	125	13	2	20
a	254	102	43	4006	350	113	237	288	201	288	192	1743	368	3	95	1016	25	1016	27	9	15	21	54	191	332	368	316	280	141	13	3	22
a	257	106	42	4359	363	111	252	292	198	296	190	1356	300	2	97	814	28	384	32	14	16	20	31	111	242	300	272	226	110	12	2	24
a	256	100	42	3852	353	117	236	287	196	288	196	1742	378	5	93	1001	29	591	29	10	14	24	62	208	321	378	302	255	147	16	5	18
a	263	92	42	3684	345	129	216	289	205	296	205	1720	377	6	94	1023	36	492	36	13	17	27	57	126	309	377	337	273	147	31	6	4
a	258	100	42	3820	349	116	233	286	198	291	198	1728	333	8	85	962	38	614	38	10	20	42	93	190	331	333	298	232	143	28	8	5
a	262	112	43	4091	372	113	259	292	199	300	199	1458	293	3	92	850	31	462	31	13	15	26	51	123	288	293	269	226	134	17	3	15
a	257	104	42	4009	356	112	244	286	194	293	194	1680	323	7	84	916	37	591	37	11	19	40	85	183	323	305	288	241	152	26	7	8
a	260	107	42	4065	368	115	253	291	197	296	197	1589	306	3	88	885	34	527	34	15	16	29	63	158	306	284	295	233	169	18	3	15
a	262	91	42	3596	344	129	215	287	205	293	205	1856	406	7	93	1103	38	574	38	12	19	34	70	156	348	406	349	266	156	33	7	7
a	259	109	42	4108	366	110	256	289	196	297	196	1565	305	6	87	869	35	524	35	12	17	35	68	151	305	285	279	243	141	23	6	11
a	259	105	42	4014	356	111	245	287	196	295	196	1655	315	8	87	925	38	560	38	11	19	39	78	167	315	314	296	246	134	28	8	7
a	262	113	43	4139	373	112	261	292	198	301	198	1438	288	3	92	833	31	458	31	13	15	27	52	118	288	284	261	229	130	18	3	13
a	261	93	42	3610	346	125	221	286	204	292	204	1948	413	8	90	1142	41	646	41	12	21	41	86	186	374	413	355	258	160	34	8	5
a	255	96	42	3678	346	118	228	284	197	284	197	1964	379	3	87	1078	34	975	34	11	20	42	96	248	379	365	334	276	166	24	3	19
a	254	94	43	3573	340	122	218	282	198	283	198	2272	465	2	92	1292	27	1147	27	11	14	41	102	301	465	427	400	320	172	17	2	19
a	260	92	42	3526	341	126	215	285	204	289	204	1973	381	7	84	1084	34	740	34	8	19	51	135	240	365	381	338	251	144	34	7	8
a	256	100	41	3940	354	115	239	285	194	290	194	1738	330	6	84	930	36	616	36	11	19	39	89	197	330	309	291	250	173	24	6	10
a	251	94	44	3506	328	119	209	281	196	282	196	2816	602	3	90	1588	34	1328	34	13	18	71	177	393	602	528	458	342	189	22	3	10
a	257	93	43	3510	339	123	216	285	202	286	202	2106	431	4	83	1121	34	957	34	10	20	62	143	277	431	381	309	267	166	36	4	12
a	261	91	42	3516	345	129	216	288	206	290	206	2027	381	5	83	1085	34	783	34	9	20	57	144	258	381	379	325	257	157	35	5	8
a	253	94	43	3580	334	119	215	283	197	284	197	2259	475	2	90	1277	31	1111	31	12	17	47	111	285	475	407	395	309	180	19	2	15
a	262	91	42	3535	346	130	216	289	206	292	206	1973	367	6	82	1058	34	752	34	8	20	54	144	247	361	367	330	253	150	33	6	7
a	256	97	42	3805	348	118	230	285	196	287	196	1868	350	6	84	996	35	690	35	9	20	44	107	233	350	343	303	260	166	27	6	10
a	259	93	42	3611	342	124	218	285	202	289	202	1886	352	7	83	1022	38	708	38	9	22	52	127	234	347	352	323	241	141	31	7	7
a	254	95	43	3549	334	118	216	283	198	284	198	2367	500	3	85	1269	36	1067	36	12	21	70	162	324	500	413	356	298	177	31	3	8
a	254	97	42	3707	345	119	226	284	196	284	196	2045	405	3	92	1165	28	1165	28	10	15	32	83	264	405	403	357	299	158	16	3	20
a	258	97	43	3706	344	120	224	285	200	290	200	1815	345	8	84	998	40	658	40	10	22	48	107	210	341	345	312	236	146	30	8	4
a	257	94	42	3634	342	121	221	286	200	286	200	2049	397	5	84	1097	34	974	34	9	20	54	126	268	397	380	320	274	166	30	5	14
a	256	96	42	3776	343	119	224	284	196	287	196	1839	347	7	83	988	36	694	36	7	21	46	122	225	347	340	301	245	148	29	8	7
a	258	94	42	3704	345	122	223	287	200	289	200	1969	365	7	82	1038	35	751	35	7	21	53	132	259	360	365	313	265	157	30	7	7
a	259	87	46	2829	333	146	187	278	214	282	214	2604	559	7	94	1592	36	920	36	7	20	49	120	241	559	559	474	307	208	51	9	79
a	256	84	43	3192	324	132	192	278	205	282	205	2911	654	9	96	1809	36	974	36	9	17	52	119	283	572	654	583	359	202	51	10	8
a	257	83	42	3228	329	133	196	279	206	285	206	2754	604	6	95	1684	36	958	36	6	20	47	123	275	560	604	520	346	192	51	10	6
a	253	91	46	3087	325	129	196	275	203	277	203	2347	509	5	88	1357	36	892	36	10	21	65	130	253	509	435	413	261	202	43	5	99
a	256	88	45	3185	325	130	195	279	205	281	205	2590	544	3	93	1582	31	933	31	10	18	63	125	264	544	538	500	292	188	45	3	13
a	256	81	46	2646	321	146	175	272	214	279	214	3696	1011	6	111	2603	35	1189	35	6	11	21	101	260	828	1011	764	358	240	78	18	19
a	256	91	44	3332	330	126	204	281	203	283	203	2301	465	4	88	1324	31	862	31	9	18	49	143	262	457	465	402	272	175	45	4	13
a	259	86	46	2920	324	140	184	279	212	282	212	2690	686	6	101	1749	33	910	33	6	16	47	122	224	564	686	499	266	199	50	11	7
a	259	89	43	3373	335	129	206	284	206	287	206	2215	464	7	88	1265	28	825	28	7	14	47	149	261	415	464	386	274	151	40	7	9
a	257	92	43	3415	337	124	213	283	203	285	203	2061	443	3	83	1097	34	893	34	12	19	65	149	264	443	368	286	239	167	46	3	7
a	246	82	46	2660	316	138	178	263	204	270	204	3118	744	5	103	2061	35	1019	35	5	14	28	109	245	665	744	652	356	210	74	16	255
a	260	91	40	3579	349	126	223	284	204	292	204	2166	455	9	90	1271	44	724	44	12	23	46	96	207	421	455	395	288	175	39	9	6
a	259	85	40	3345	343	134	209	281	207	289	207	2738	618	10	96	1697	46	905	46	10	26	48	100	245	560	618	519	353	200	49	10	5
a	260	90	40	3563	352	127	225	283	204	292	204	2276	477	10	91	1340	44	765	44	11	23	47	101	216	448	477	415	303	183	42	10	6
a	258	83	41	3250	336	134	202	279	207	287	207	2749	613	6	96	1699	39	951	39	6	23	45	117	261	573	613	513	341	195	52	10	6
a	258	93	41	3552	348	123	225	282	203	290	203	2183	440	8	89	1254	39	759	39	8	21	43	110	219	430	440	384	296	179	43	10	6
a	260	86	40	3424	345	132	213	283	206	291	206	2437	545	10	95	1490	46	784	46	12	24	45	88	212	484	545	461	323	189	44	10	5
a	248	98	49	3434	315	118	197	276	195	281	195	3750	750	7	85	2014	54	1646	54	15	32	123	323	585	750	679	539	428	230	39	7	16
a	249	96	46	3516	321	116	205	280	194	282	194	3319	697	6	89	1841	42	1534	42	13	23	92	248	480	697	627	517	390	200	26	6	9
a	247	108	48	3722	325	100	225	278	189	281	189	2724	546	6	79	1391	53	1122	53	16	31	110	243	402	546	443	386	293	211	37	6	25
a	250	104	45	3720	331	104	227	280	191	282	191	2552	518	5	81	1297	43	1080	43	12	26	92	218	384	518	395	378	307	185	32	5	9
a	248	109	44	4283	344	100	244	286	191	286	182	1919	452	1	107	1219	20	1219	20	12	7	20	45	163	405	452	362	347	98	7	1	47
a	250	104	44	4058	343	107	236	287	197	287	188	2069	445	3	96	1217	23	1085	24	9	12	25	74	266	431	445	341	299	153	11	3	31
a	244	104	45	4056	330	102	228	281	191	281	182	2564	613	2	106	1648	19	1648	23	9	12	27	67	246	527	613	508	419	126	8	2	69
a	246	103	45	4017	331	103	228	283	193	284	184	2451	553	2	103	1545	22	1384	23	10	11	25	68	275	525	553	467	364	141	10	2	52
a	246	103	45	4012	330	103	227	283	194	284	185	2564	573	2	103	1610	22	1403	23	10	11	26	74	311	566	573	471	359	151	10	2	48
a	248	97	43	3863	333	111	222	283	188	284	188	2394	545	2	97	1414	22	1191	22	10	10	33	97	330	545	490	379	322	163	13	2	29
a	253	98	43	3795	344	117	227	285	194	285	194	2055	423	3	94	1189	25	1189	25	9	13	29	79	265	416	423	350	296	158	14	3	22
a	250	106	44	4145	343	105	238	288	195	288	187	1792	438	2	101	1118	22	1118	22	12	8	17	52	175	326	438	354	264	136	8	2	35
a	256	100	41	3831	356	117	239	286	196	288	196	1737	342	3	88	961	35	593	35	14	18	32	69	211	313	342	306	246	161	22	3	14
a	258	107	43	4043	359	115	244	291	204	292	194	1407	306	2	95	830	29	697	30	13	15	26	38	126	265	306	259	230	113	14	2	18
a	258	102	41	3962	362	117	245	288	197	293	197	1652	307	3	86	887	38	546	38	17	18	34	62	177	307	287	293	244	190	20	3	12
a	258	104	42	3963	359	117	242	290	196	290	196	1592	330	2	92	917	30	521	30	13	15	24	56	168	297	330	290	236	145	16	2	14
a	255	104	42	4106	354	112	242	290	200	290	191	1539	314	2	95	897	27	750	30	12	16	22	41	143	293	314	290	268	125	13	2	20
a	254	102	43	4006	350	113	237	288	201	288	192	1743	368	3	95	1016	25	1016	27	9	15	21	54	191	332	368	316	280	141	13	3	22
a	257	106	42	4359	363	111	252	292	198	296	190	1356	300	2	97	814	28	384	32	14	16	20	31	111	242	300	272	226	110	12	2	24
a	256	100	42	3852	353	117	236	287	196	288	196	1742	378	5	93	1001	29	591	29	10	14	24	62	208	321	378	302	255	147	16	5	18
a	263	92	42	3684	345	129	216	289	205	296	205	1720	377	6	94	1023	36	492	36	13	17	27	57	126	309	377	337	273	147	31	6	4
a	258	100	42	3820	349	116	233	286	198	291	198	1728	333	8	85	962	38	614	38	10	20	42	93	190	331	333	298	232	143	28	8	5
a	262	112	43	4091	372	113	259	292	199	300	199	1458	293	3	92	850	31	462	31	13	15	26	51	123	288	293	269	226	134	17	3	15
a	257	104	42	4009	356	112	244	286	194	293	194	1680	323	7	84	916	37	591	37	11	19	40	85	183	323	305	288	241	152	26	7	8
a	260	107	42	4065	368	115	253	291	197	296	197	1589	306	3	88	885	34	527	34	15	16	29	63	158	306	284	295	233	169	18	3	15
a	262	91	42	3596	344	129	215	287	205	293	205	1856	406	7	93	1103	38	574	38	12	19	34	70	156	348	406	349	266	156	33	7	7
a	259	109	42	4108	366	110	256	289	196	297	196	1565	305	6	87	869	35	524	35	12	17	35	68	151	305	285	279	243	141	23	6	11
a	259	105	42	4014	356	111	245	287	196	295	196	1655	315	8	87	925	38	560	38	11	19	39	78	167	315	314	296	246	134	28	8	7
a	262	113	43	4139	373	112	261	292	198	301	198	1438	288	3	92	833	31	458	31	13	15	27	52	118	288	284	261	229	130	18	3	13
a	261	93	42	3610	346	125	221	286	204	292	204	1948	413	8	90	1142	41	646	41	12	21	41	86	186	374	413	355	258	160	34	8	5
a	255	96	42	3678	346	118	228	284	197	284	197	1964	379	3	87	1078	34	975	34	11	20	42	96	248	379	365	334	276	166	24	3	19
a	254	94	43	3573	340	122	218	282	198	283	198	2272	465	2	92	1292	27	1147	27	11	14	41	102	301	465	427	400	320	172	17	2	19
a	260	92	42	3526	341	126	215	285	204	289	204	1973	381	7	84	1084	34	740	34	8	19	51	135	240	365	381	338	251	144	34	7	8
a	256	100	41	3940	354	115	239	285	194	290	194	1738	330	6	84	930	36	616	36	11	19	39	89	197	330	309	291	250	173	24	6	10
a	251	94	44	3506	328	119	209	281	196	282	196	2816	602	3	90	1588	34	1328	34	13	18	71	177	393	602	528	458	342	189	22	3	10
a	257	93	43	3510	339	123	216	285	202	286	202	2106	431	4	83	1121	34	957	34	10	20	62	143	277	431	381	309	267	166	36	4	12
a	261	91	42	3516	345	129	216	288	206	290	206	2027	381	5	83	1085	34	783	34	9	20	57	144	258	381	379	325	257	157	35	5	8
a	253	94	43	3580	334	119	215	283	197	284	197	2259	475	2	90	1277	31	1111	31	12	17	47	111	285	475	407	395	309	180	19	2	15
a	262	91	42	3535	346	130	216	289	206	292	206	1973	367	6	82	1058	34	752	34	8	20	54	144	247	361	367	330	253	150	33	6	7
a	256	97	42	3805	348	118	230	285	196	287	196	1868	350	6	84	996	35	690	35	9	20	44	107	233	350	343	303	260	166	27	6	10
a	259	93	42	3611	342	124	218	285	202	289	202	1886	352	7	83	1022	38	708	38	9	22	52	127	234	347	352	323	241	141	31	7	7
a	254	95	43	3549	334	118	216	283	198	284	198	2367	500	3	85	1269	36	1067	36	12	21	70	162	324	500	413	356	298	177	31	3	8
a	254	97	42	3707	345	119	226	284	196	284	196	2045	405	3	92	1165	28	1165	28	10	15	32	83	264	405	403	357	299	158	16	3	20
a	258	97	43	3706	344	120	224	285	200	290	200	1815	345	8	84	998	40	658	40	10	22	48	107	210	341	345	312	236	146	30	8	4
a	257	94	42	3634	342	121	221	286	200	286	200	2049	397	5	84	1097	34	974	34	9	20	54	126	268	397	380	320	274	166	30	5	14
a	256	96	42	3776	343	119	224	284	196	287	196	1839	347	7	83	988	36	694	36	7	21	46	122	225	347	340	301	245	148	29	8	7
a	258	94	42	3704	345	122	223	287	200	289	200	1969	365	7	82	1038	35	751	35	7	21	53	132	259	360	365	313	265	157	30	7	7
a	259	87	46	2829	333	146	187	278	214	282	214	2604	559	7	94	1592	36	920	36	7	20	49	120	241	559	559	474	307	208	51	9	79
a	256	84	43	3192	324	132	192	278	205	282	205	2911	654	9	96	1809	36	974	36	9	17	52	119	283	572	654	583	359	202	51	10	8
a	257	83	42	3228	329	133	196	279	206	285	206	2754	604	6	95	1684	36	958	36	6	20	47	123	275	560	604	520	346	192	51	10	6
a	253	91	46	3087	325	129	196	275	203	277	203	2347	509	5	88	1357	36	892	36	10	21	65	130	253	509	435	413	261	202	43	5	99
a	256	88	45	3185	325	130	195	279	205	281	205	2590	544	3	93	1582	31	933	31	10	18	63	125	264	544	538	500	292	188	45	3	13
a	256	81	46	2646	321	146	175	272	214	279	214	3696	1011	6	111	2603	35	1189	35	6	11	21	101	260	828	1011	764	358	240	78	18	19
a	256	91	44	3332	330	126	204	281	203	283	203	2301	465	4	88	1324	31	862	31	9	18	49	143	262	457	465	402	272	175	45	4	13
a	259	86	46	2920	324	140	184	279	212	282	212	2690	686	6	101	1749	33	910	33	6	16	47	122	224	564	686	499	266	199	50	11	7
a	259	89	43	3373	335	129	206	284	206	287	206	2215	464	7	88	1265	28	825	28	7	14	47	149	261	415	464	386	274	151	40	7	9
a	257	92	43	3415	337	124	213	283	203	285	203	2061	443	3	83	1097	34	893	34	12	19	65	149	264	443	368	286	239	167	46	3	7
a	246	82	46	2660	316	138	178	263	204	270	204	3118	744	5	103	2061	35	1019	35	5	14	28	109	245	665	744	652	356	210	74	16	255
a	260	91	40	3579	349	126	223	284	204	292	204	2166	455	9	90	1271	44	724	44	12	23	46	96	207	421	455	395	288	175	39	9	6
a	259	85	40	3345	343	134	209	281	207	289	207	2738	618	10	96	1697	46	905	46	10	26	48	100	245	560	618	519	353	200	49	10	5
a	260	90	40	3563	352	127	225	283	204	292	204	2276	477	10	91	1340	44	765	44	11	23	47	101	216	448	477	415	303	183	42	10	6
a	258	83	41	3250	336	134	202	279	207	287	207	2749	613	6	96	1699	39	951	39	6	23	45	117	261	573	613	513	341	195	52	10	6
a	258	93	41	3552	348	123	225	282	203	290	203	2183	440	8	89	1254	39	759	39	8	21	43	110	219	430	440	384	296	179	43	10	6
a	260	86	40	3424	345	132	213	283	206	291	206	2437	545	10	95	1490	46	784	46	12	24	45	88	212	484	545	461	323	189	44	10	5
a	248	98	49	3434	315	118	197	276	195	281	195	3750	750	7	85	2014	54	1646	54	15	32	123	323	585	750	679	539	428	230	39	7	16
a	249	96	46	3516	321	116	205	280	194	282	194	3319	697	6	89	1841	42	1534	42	13	23	92	248	480	697	627	517	390	200	26	6	9
a	247	108	48	3722	325	100	225	278	189	281	189	2724	546	6	79	1391	53	1122	53	16	31	110	243	402	546	443	386	293	211	37	6	25
a	250	104	45	3720	331	104	227	280	191	282	191	2552	518	5	81	1297	43	1080	43	12	26	92	218	384	518	395	378	307	185	32	5	9
a	248	109	44	4283	344	100	244	286	191	286	182	1919	452	1	107	1219	20	1219	20	12	7	20	45	163	405	452	362	347	98	7	1	47
a	250	104	44	4058	343	107	236	287	197	287	188	2069	445	3	96	1217	23	1085	24	9	12	25	74	266	431	445	341	299	153	11	3	31
a	244	104	45	4056	330	102	228	281	191	281	182	2564	613	2	106	1648	19	1648	23	9	12	27	67	246	527	613	508	419	126	8	2	69
a	246	103	45	4017	331	103	228	283	193	284	184	2451	553	2	103	1545	22	1384	23	10	11	25	68	275	525	553	467	364	141	10	2	52
a	246	103	45	4012	330	103	227	283	194	284	185	2564	573	2	103	1610	22	1403	23	10	11	26	74	311	566	573	471	359	151	10	2	48
a	248	97	43	3863	333	111	222	283	188	284	188	2394	545	2	97	1414	22	1191	22	10	10	33	97	330	545	490	379	322	163	13	2	29
a	253	98	43	3795	344	117	227	285	194	285	194	2055	423	3	94	1189	25	1189	25	9	13	29	79	265	416	423	350	296	158	14	3	22
a	250	106	44	4145	343	105	238	288	195	288	187	1792	438	2	101	1118	22	1118	22	12	8	17	52	175	326	438	354	264	136	8	2	35
a	256	100	41	3831	356	117	239	286	196	288	196	1737	342	3	88	961	35	593	35	14	18	32	69	211	313	342	306	246	161	22	3	14
a	258	107	43	4043	359	115	244	291	204	292	194	1407	306	2	95	830	29	697	30	13	15	26	38	126	265	306	259	230	113	14	2	18
a	258	102	41	3962	362	117	245	288	197	293	197	1652	307	3	86	887	38	546	38	17	18	34	62	177	307	287	293	244	190	20	3	12
a	258	104	42	3963	359	117	242	290	196	290	196	1592	330	2	92	917	30	521	30	13	15	24	56	168	297	330	290	236	145	16	2	14
a	255	104	42	4106	354	112	242	290	200	290	191	1539	314	2	95	897	27	750	30	12	16	22	41	143	293	314	290	268	125	13	2	20
a	254	102	43	4006	350	113	237	288	201	288	192	1743	368	3	95	1016	25	1016	27	9	15	21	54	191	332	368	316	280	141	13	3	22
a	257	106	42	4359	363	111	252	292	198	296	190	1356	300	2	97	814	28	384	32	14	16	20	31	111	242	300	272	226	110	12	2	24
a	256	100	42	3852	353	117	236	287	196	288	196	1742	378	5	93	1001	29	591	29	10	14	24	62	208	321	378	302	255	147	16	5	18
a	263	92	42	3684	345	129	216	289	205	296	205	1720	377	6	94	1023	36	492	36	13	17	27	57	126	309	377	337	273	147	31	6	4
a	258	100	42	3820	349	116	233	286	198	291	198	1728	333	8	85	962	38	614	38	10	20	42	93	190	331	333	298	232	143	28	8	5
a	262	112	43	4091	372	113	259	292	199	300	199	1458	293	3	92	850	31	462	31	13	15	26	51	123	288	293	269	226	134	17	3	15
a	257	104	42	4009	356	112	244	286	194	293	194	1680	323	7	84	916	37	591	37	11	19	40	85	183	323	305	288	241	152	26	7	8
a	260	107	42	4065	368	115	253	291	197	296	197	1589	306	3	88	885	34	527	34	15	16	29	63	158	306	284	295	233	169	18	3	15
a	262	91	42	3596	344	129	215	287	205	293	205	1856	406	7	93	1103	38	574	38	12	19	34	70	156	348	406	349	266	156	33	7	7
a	259	109	42	4108	366	110	256	289	196	297	196	1565	305	6	87	869	35	524	35	12	17	35	68	151	305	285	279	243	141	23	6	11
a	259	105	42	4014	356	111	245	287	196	295	196	1655	315	8	87	925	38	560	38	11	19	39	78	167	315	314	296	246	134	28	8	7
a	262	113	43	4139	373	112	261	292	198	301	198	1438	288	3	92	833	31	458	31	13	15	27	52	118	288	284	261	229	130	18	3	13
a	261	93	42	3610	346	125	221	286	204	292	204	1948	413	8	90	1142	41	646	41	12	21	41	86	186	374	413	355	258	160	34	8	5
a	255	96	42	3678	346	118	228	284	197	284	197	1964	379	3	87	1078	34	975	34	11	20	42	96	248	379	365	334	276	166	24	3	19
a	254	94	43	3573	340	122	218	282	198	283	198	2272	465	2	92	1292	27	1147	27	11	14	41	102	301	465	427	400	320	172	17	2	19
a	260	92	42	3526	341	126	215	285	204	289	204	1973	381	7	84	1084	34	740	34	8	19	51	135	240	365	381	338	251	144	34	7	8
a	256	100	41	3940	354	115	239	285	194	290	194	1738	330	6	84	930	36	616	36	11	19	39	89	197	330	309	291	250	173	24	6	10
a	251	94	44	3506	328	119	209	281	196	282	196	2816	602	3	90	1588	34	1328	34	13	18	71	177	393	602	528	458	342	189	22	3	10
a	257	93	43	3510	339	123	216	285	202	286	202	2106	431	4	83	1121	34	957	34	10	20	62	143	277	431	381	309	267	166	36	4	12
a	261	91	42	3516	345	129	216	288	206	290	206	2027	381	5	83	1085	34	783	34	9	20	57	144	258	381	379	325	257	157	35	5	8
a	253	94	43	3580	334	119	215	283	197	284	197	2259	475	2	90	1277	31	1111	31	12	17	47	111	285	475	407	395	309	180	19	2	15
a	262	91	42	3535	346	130	216	289	206	292	206	1973	367	6	82	1058	34	752	34	8	20	54	144	247	361	367	330	253	150	33	6	7
a	256	97	42	3805	348	118	230	285	196	287	196	1868	350	6	84	996	35	690	35	9	20	44	107	233	350	343	303	260	166	27	6	10
a	259	93	42	3611	342	124	218	285	202	289	202	1886	352	7	83	1022	38	708	38	9	22	52	127	234	347	352	323	241	141	31	7	7
a	254	95	43	3549	334	118	216	283	198	284	198	2367	500	3	85	1269	36	1067	36	12	21	70	162	324	500	413	356	298	177	31	3	8
a	254	97	42	3707	345	119	226	284	196	284	196	2045	405	3	92	1165	28	1165	28	10	15	32	83	264	405	403	357	299	158	16	3	20
a	258	97	43	3706	344	120	224	285	200	290	200	1815	345	8	84	998	40	658	40	10	22	48	107	210	341	345	312	236	146	30	8	4
a	257	94	42	3634	342	121	221	286	200	286	200	2049	397	5	84	1097	34	974	34	9	20	54	126	268	397	380	320	274	166	30	5	14
a	256	96	42	3776	343	119	224	284	196	287	196	1839	347	7	83	988	36	694	36	7	21	46	122	225	347	340	301	245	148	29	8	7
a	258	94	42	3704	345	122	223	287	200	289	200	1969	365	7	82	1038	35	751	35	7	21	53	132	259	360	365	313	265	157	30	7	7
a	259	87	46	2829	333	146	187	278	214	282	214	2604	559	7	94	1592	36	920	36	7	20	49	120	241	559	559	474	307	208	51	9	79
a	256	84	43	3192	324	132	192	278	205	282	205	2911	654	9	96	1809	36	974	36	9	17	52	119	283	572	654	583	359	202	51	10	8
a	257	83	42	3228	329	133	196	279	206	285	206	2754	604	6	95	1684	36	958	36	6	20	47	123	275	560	604	520	346	192	51	10	6
a	253	91	46	3087	325	129	196	275	203	277	203	2347	509	5	88	1357	36	892	36	10	21	65	130	253	509	435	413	261	202	43	5	99
a	256	88	45	3185	325	130	195	279	205	281	205	2590	544	3	93	1582	31	933	31	10	18	63	125	264	544	538	500	292	188	45	3	13
a	256	81	46	2646	321	146	175	272	214	279	214	3696	1011	6	111	2603	35	1189	35	6	11	21	101	260	828	1011	764	358	240	78	18	19
a	256	91	44	3332	330	126	204	281	203	283	203	2301	465	4	88	1324	31	862	31	9	18	49	143	262	457	465	402	272	175	45	4	13
a	259	86	46	2920	324	140	184	279	212	282	212	2690	686	6	101	1749	33	910	33	6	16	47	122	224	564	686	499	266	199	50	11	7
a	259	89	43	3373	335	129	206	284	206	287	206	2215	464	7	88	1265	28	825	28	7	14	47	149	261	415	464	386	274	151	40	7	9
a	257	92	43	3415	337	124	213	283	203	285	203	2061	443	3	83	1097	34	893	34	12	19	65	149	264	443	368	286	239	167	46	3	7
a	246	82	46	2660	316	138	178	263	204	270	204	3118	744	5	103	2061	35	1019	35	5	14	28	109	245	665	744	652	356	210	74	16	255
a	260	91	40	3579	349	126	223	284	204	292	204	2166	455	9	90	1271	44	724	44	12	23	46	96	207	421	455	395	288	175	39	9	6
a	259	85	40	3345	343	134	209	281	207	289	207	2738	618	10	96	1697	46	905	46	10	26	48	100	245	560	618	519	353	200	49	10	5
a	260	90	40	3563	352	127	225	283	204	292	204	2276	477	10	91	1340	44	765	44	11	23	47	101	216	448	477	415	303	183	42	10	6
a	258	83	41	3250	336	134	202	279	207	287	207	2749	613	6	96	1699	39	951	39	6	23	45	117	261	573	613	513	341	195	52	10	6
a	258	93	41	3552	348	123	225	282	203	290	203	2183	440	8	89	1254	39	759	39	8	21	43	110	219	430	440	384	296	179	43	10	6
a	260	86	40	3424	345	132	213	283	206	291	206	2437	545	10	95	1490	46	784	46	12	24	45	88	212	484	545	461	323	189	44	10	5
a	248	98	49	3434	315	118	197	276	195	281	195	3750	750	7	85	2014	54	1646	54	15	32	123	323	585	750	679	539	428	230	39	7	16
a	249	96	46	3516	321	116	205	280	194	282	194	3319	697	6	89	1841	42	1534	42	13	23	92	248	480	697	627	517	390	200	26	6	9
a	247	108	48	3722	325	100	225	278	189	281	189	2724	546	6	79	1391	53	1122	53	16	31	110	243	402	546	443	386	293	211	37	6	25
a	250	104	45	3720	331	104	227	280	191	282	191	2552	518	5	81	1297	43	1080	43	12	26	92	218	384	518	395	378	307	185	32	5	9
a	248	109	44	4283	344	100	244	286	191	286	182	1919	452	1	107	1219	20	1219	20	12	7	20	45	163	405	452	362	347	98	7	1	47
a	250	104	44	4058	343	107	236	287	197	287	188	2069	445	3	96	1217	23	1085	24	9	12	25	74	266	431	445	341	299	153	11	3	31
a	244	104	45	4056	330	102	228	281	191	281	182	2564	613	2	106	1648	19	1648	23	9	12	27	67	246	527	613	508	419	126	8	2	69
a	246	103	45	4017	331	103	228	283	193	284	184	2451	553	2	103	1545	22	1384	23	10	11	25	68	275	525	553	467	364	141	10	2	52
a	246	103	45	4012	330	103	227	283	194	284	185	2564	573	2	103	1610	22	1403	23	10	11	26	74	311	566	573	471	359	151	10	2	48
a	248	97	43	3863	333	111	222	283	188	284	188	2394	545	2	97	1414	22	1191	22	10	10	33	97	330	545	490	379	322	163	13	2	29
a	253	98	43	3795	344	117	227	285	194	285	194	2055	423	3	94	1189	25	1189	25	9	13	29	79	265	416	423	350	296	158	14	3	22
a	250	106	44	4145	343	105	238	288	195	288	187	1792	438	2	101	1118	22	1118	22	12	8	17	52	175	326	438	354	264	136	8	2	35
a	256	100	41	3831	356	117	239	286	196	288	196	1737	342	3	88	961	35	593	35	14	18	32	69	211	313	342	306	246	161	22	3	14
a	258	107	43	4043	359	115	244	291	204	292	194	1407	306	2	95	830	29	697	30	13	15	26	38	126	265	306	259	230	113	14	2	18
a	258	102	41	3962	362	117	245	288	197	293	197	1652	307	3	86	887	38	546	38	17	18	34	62	177	307	287	293	244	190	20	3	12
a	258	104	42	3963	359	117	242	290	196	290	196	1592	330	2	92	917	30	521	30	13	15	24	56	168	297	330	290	236	145	16	2	14
a	255	104	42	4106	354	112	242	290	200	290	191	1539	314	2	95	897	27	750	30	12	16	22	41	143	293	314	290	268	125	13	2	20
a	254	102	43	4006	350	113	237	288	201	288	192	1743	368	3	95	1016	25	1016	27	9	15	21	54	191	332	368	316	280	141	13	3	22
a	257	106	42	4359	363	111	252	292	198	296	190	1356	300	2	97	814	28	384	32	14	16	20	31	111	242	300	272	226	110	12	2	24
a	256	100	42	3852	353	117	236	287	196	288	196	1742	378	5	93	1001	29	591	29	10	14	24	62	208	321	378	302	255	147	16	5	18
a	263	92	42	3684	345	129	216	289	205	296	205	1720	377	6	94	1023	36	492	36	13	17	27	57	126	309	377	337	273	147	31	6	4
a	258	100	42	3820	349	116	233	286	198	291	198	1728	333	8	85	962	38	614	38	10	20	42	93	190	331	333	298	232	143	28	8	5
a	262	112	43	4091	372	113	259	292	199	300	199	1458	293	3	92	850	31	462	31	13	15	26	51	123	288	293	269	226	134	17	3	15
a	257	104	42	4009	356	112	244	286	194	293	194	1680	323	7	84	916	37	591	37	11	19	40	85	183	323	305	288	241	152	26	7	8
a	260	107	42	4065	368	115	253	291	197	296	197	1589	306	3	88	885	34	527	34	15	16	29	63	158	306	284	295	233	169	18	3	15
a	262	91	42	3596	344	129	215	287	205	293	205	1856	406	7	93	1103	38	574	38	12	19	34	70	156	348	406	349	266	156	33	7	7
a	259	109	42	4108	366	110	256	289	196	297	196	1565	305	6	87	869	35	524	35	12	17	35	68	151	305	285	279	243	141	23	6	11
a	259	105	42	4014	356	111	245	287	196	295	196	1655	315	8	87	925	38	560	38	11	19	39	78	167	315	314	296	246	134	28	8	7
a	262	113	43	4139	373	112	261	292	198	301	198	1438	288	3	92	833	31	458	31	13	15	27	52	118	288	284	261	229	130	18	3	13
a	261	93	42	3610	346	125	221	286	204	292	204	1948	413	8	90	1142	41	646	41	12	21	41	86	186	374	413	355	258	160	34	8	5
a	255	96	42	3678	346	118	228	284	197	284	197	1964	379	3	87	1078	34	975	34	11	20	42	96	248	379	365	334	276	166	24	3	19
a	254	94	43	3573	340	122	218	282	198	283	198	2272	465	2	92	1292	27	1147	27	11	14	41	102	301	465	427	400	320	172	17	2	19
a	260	92	42	3526	341	126	215	285	204	289	204	1973	381	7	84	1084	34	740	34	8	19	51	135	240	365	381	338	251	144	34	7	8
a	256	100	41	3940	354	115	239	285	194	290	194	1738	330	6	84	930	36	616	36	11	19	39	89	197	330	309	291	250	173	24	6	10
a	251	94	44	3506	328	119	209	281	196	282	196	2816	602	3	90	1588	34	1328	34	13	18	71	177	393	602	528	458	342	189	22	3	10
a	257	93	43	3510	339	123	216	285	202	286	202	2106	431	4	83	1121	34	957	34	10	20	62	143	277	431	381	309	267	166	36	4	12
a	261	91	42	3516	345	129	216	288	206	290	206	2027	381	5	83	1085	34	783	34	9	20	57	144	258	381	379	325	257	157	35	5	8
a	253	94	43	3580	334	119	215	283	197	284	197	2259	475	2	90	1277	31	1111	31	12	17	47	111	285	475	407	395	309	180	19	2	15
a	262	91	42	3535	346	130	216	289	206	292	206	1973	367	6	82	1058	34	752	34	8	20	54	144	247	361	367	330	253	150	33	6	7
a	256	97	42	3805	348	118	230	285	196	287	196	1868	350	6	84	996	35	690	35	9	20	44	107	233	350	343	303	260	166	27	6	10
a	259	93	42	3611	342	124	218	285	202	289	202	1886	352	7	83	1022	38	708	38	9	22	52	127	234	347	352	323	241	141	31	7	7
a	254	95	43	3549	334	118	216	283	198	284	198	2367	500	3	85	1269	36	1067	36	12	21	70	162	324	500	413	356	298	177	31	3	8
a	254	97	42	3707	345	119	226	284	196	284	196	2045	405	3	92	1165	28	1165	28	10	15	32	83	264	405	403	357	299	158	16	3	20
a	258	97	43	3706	344	120	224	285	200	290	200	1815	345	8	84	998	40	658	40	10	22	48	107	210	341	345	312	236	146	30	8	4
a	257	94	42	3634	342	121	221	286	200	286	200	2049	397	5	84	1097	34	974	34	9	20	54	126	268	397	380	320	274	166	30	5	14
a	256	96	42	3776	343	119	224	284	196	287	196	1839	347	7	83	988	36	694	36	7	21	46	122	225	347	340	301	245	148	29	8	7
a	258	94	42	3704	345	122	223	287	200	289	200	1969	365	7	82	1038	35	751	35	7	21	53	132	259	360	365	313	265	157	30	7	7
a	259	87	46	2829	333	146	187	278	214	282	214	2604	559	7	94	1592	36	920	36	7	20	49	120	241	559	559	474	307	208	51	9	79
a	256	84	43	3192	324	132	192	278	205	282	205	2911	654	9	96	1809	36	974	36	9	17	52	119	283	572	654	583	359	202	51	10	8
a	257	83	42	3228	329	133	196	279	206	285	206	2754	604	6	95	1684	36	958	36	6	20	47	123	275	560	604	520	346	192	51	10	6
a	253	91	46	3087	325	129	196	275	203	277	203	2347	509	5	88	1357	36	892	36	10	21	65	130	253	509	435	413	261	202	43	5	99
a	256	88	45	3185	325	130	195	279	205	281	205	2590	544	3	93	1582	31	933	31	10	18	63	125	264	544	538	500	292	188	45	3	13
a	256	81	46	2646	321	146	175	272	214	279	214	3696	1011	6	111	2603	35	1189	35	6	11	21	101	260	828	1011	764	358	240	78	18	19
a	256	91	44	3332	330	126	204	281	203	283	203	2301	465	4	88	1324	31	862	31	9	18	49	143	262	457	465	402	272	175	45	4	13
a	259	86	46	2920	324	140	184	279	212	282	212	2690	686	6	101	1749	33	910	33	6	16	47	122	224	564	686	499	266	199	50	11	7
a	259	89	43	3373	335	129	206	284	206	287	206	2215	464	7	88	1265	28	825	28	7	14	47	149	261	415	464	386	274	151	40	7	9
a	257	92	43	3415	337	124	213	283	203	285	203	2061	443	3	83	1097	34	893	34	12	19	65	149	264	443	368	286	239	167	46	3	7
a	246	82	46	2660	316	138	178	263	204	270	204	3118	744	5	103	2061	35	1019	35	5	14	28	109	245	665	744	652	356	210	74	16	255
a	260	91	40	3579	349	126	223	284	204	292	204	2166	455	9	90	1271	44	724	44	12	23	46	96	207	421	455	395	288	175	39	9	6
a	259	85	40	3345	343	134	209	281	207	289	207	2738	618	10	96	1697	46	905	46	10	26	48	100	245	560	618	519	353	200	49	10	5
a	260	90	40	3563	352	127	225	283	204	292	204	2276	477	10	91	1340	44	765	44	11	23	47	101	216	448	477	415	303	183	42	10	6
a	258	83	41	3250	336	134	202	279	207	287	207	2749	613	6	96	1699	39	951	39	6	23	45	117	261	573	613	513	341	195	52	10	6
a	258	93	41	3552	348	123	225	282	203	290	203	2183	440	8	89	1254	39	759	39	8	21	43	110	219	430	440	384	296	179	43	10	6
a	260	86	40	3424	345	132	213	283	206	291	206	2437	545	10	95	1490	46	784	46	12	24	45	88	212	484	545	461	323	189	44	10	5
a	248	98	49	3434	315	118	197	276	195	281	195	3750	750	7	85	2014	54	1646	54	15	32	123	323	585	750	679	539	428	230	39	7	16
a	249	96	46	3516	321	116	205	280	194	282	194	3319	697	6	89	1841	42	1534	42	13	23	92	248	480	697	627	517	390	200	26	6	9
a	247	108	48	3722	325	100	225	278	189	281	189	2724	546	6	79	1391	53	1122	53	16	31	110	243	402	546	443	386	293	211	37	6	25
a	250	104	45	3720	331	104	227	280	191	282	191	2552	518	5	81	1297	43	1080	43	12	26	92	218	384	518	395	378	307	185	32	5	9
a	248	109	44	4283	344	100	244	286	191	286	182	1919	452	1	107	1219	20	1219	20	12	7	20	45	163	405	452	362	347	98	7	1	47
a	250	104	44	4058	343	107	236	287	197	287	188	2069	445	3	96	1217	23	1085	24	9	12	25	74	266	431	445	341	299	153	11	3	31
a	244	104	45	4056	330	102	228	281	191	281	182	2564	613	2	106	1648	19	1648	23	9	12	27	67	246	527	613	508	419	126	8	2	69
a	246	103	45	4017	331	103	228	283	193	284	184	2451	553	2	103	1545	22	1384	23	10	11	25	68	275	525	553	467	364	141	10	2	52
a	246	103	45	4012	330	103	227	283	194	284	185	2564	573	2	103	1610	22	1403	23	10	11	26	74	311	566	573	471	359	151	10	2	48
a	248	97	43	3863	333	111	222	283	188	284	188	2394	545	2	97	1414	22	1191	22	10	10	33	97	330	545	490	379	322	163	13	2	29
a	253	98	43	3795	344	117	227	285	194	285	194	2055	423	3	94	1189	25	1189	25	9	13	29	79	265	416	423	350	296	158	14	3	22
a	250	106	44	4145	343	105	238	288	195	288	187	1792	438	2	101	1118	22	1118	22	12	8	17	52	175	326	438	354	264	136	8	2	35
a	256	100	41	3831	356	117	239	286	196	288	196	1737	342	3	88	961	35	593	35	14	18	32	69	211	313	342	306	246	161	22	3	14
a	258	107	43	4043	359	115	244	291	204	292	194	1407	306	2	95	830	29	697	30	13	15	26	38	126	265	306	259	230	113	14	2	18
a	258	102	41	3962	362	117	245	288	197	293	197	1652	307	3	86	887	38	546	38	17	18	34	62	177	307	287	293	244	190	20	3	12
a	258	104	42	3963	359	117	242	290	196	290	196	1592	330	2	92	917	30	521	30	13	15	24	56	168	297	330	290	236	145	16	2	14
a	255	104	42	4106	354	112	242	290	200	290	191	1539	314	2	95	897	27	750	30	12	16	22	41	143	293	314	290	268	125	13	2	20
a	254	102	43	4006	350	113	237	288	201	288	192	1743	368	3	95	1016	25	1016	27	9	15	21	54	191	332	368	316	280	141	13	3	22
a	257	106	42	4359	363	111	252	292	198	296	190	1356	300	2	97	814	28	384	32	14	16	20	31	111	242	300	272	226	110	12	2	24
a	256	100	42	3852	353	117	236	287	196	288	196	1742	378	5	93	1001	29	591	29	10	14	24	62	208	321	378	302	255	147	16	5	18
a	263	92	42	3684	345	129	216	289	205	296	205	1720	377	6	94	1023	36	492	36	13	17	27	57	126	309	377	337	273	147	31	6	4
a	258	100	42	3820	349	116	233	286	198	291	198	1728	333	8	85	962	38	614	38	10	20	42	93	190	331	333	298	232	143	28	8	5
a	262	112	43	4091	372	113	259	292	199	300	199	1458	293	3	92	850	31	462	31	13	15	26	51	123	288	293	269	226	134	17	3	15
a	257	104	42	4009	356	112	244	286	194	293	194	1680	323	7	84	916	37	591	37	11	19	40	85	183	323	305	288	241	152	26	7	8
a	260	107	42	4065	368	115	253	291	197	296	197	1589	306	3	88	885	34	527	34	15	16	29	63	158	306	284	295	233	169	18	3	15
a	262	91	42	3596	344	129	215	287	205	293	205	1856	406	7	93	1103	38	574	38	12	19	34	70	156	348	406	349	266	156	33	7	7
a	259	109	42	4108	366	110	256	289	196	297	196	1565	305	6	87	869	35	524	35	12	17	35	68	151	305	285	279	243	141	23	6	11
a	259	105	42	4014	356	111	245	287	196	295	196	1655	315	8	87	925	38	560	38	11	19	39	78	167	315	314	296	246	134	28	8	7
a	262	113	43	4139	373	112	261	292	198	301	198	1438	288	3	92	833	31	458	31	13	15	27	52	118	288	284	261	229	130	18	3	13
a	261	93	42	3610	346	125	221	286	204	292	204	1948	413	8	90	1142	41	646	41	12	21	41	86	186	374	413	355	258	160	34	8	5
a	255	96	42	3678	346	118	228	284	197	284	197	1964	379	3	87	1078	34	975	34	11	20	42	96	248	379	365	334	276	166	24	3	19
a	254	94	43	3573	340	122	218	282	198	283	198	2272	465	2	92	1292	27	1147	27	11	14	41	102	301	465	427	400	320	172	17	2	19
a	260	92	42	3526	341	126	215	285	204	289	204	1973	381	7	84	1084	34	740	34	8	19	51	135	240	365	381	338	251	144	34	7	8
a	256	100	41	3940	354	115	239	285	194	290	194	1738	330	6	84	930	36	616	36	11	19	39	89	197	330	309	291	250	173	24	6	10
a	251	94	44	3506	328	119	209	281	196	282	196	2816	602	3	90	1588	34	1328	34	13	18	71	177	393	602	528	458	342	189	22	3	10
a	257	93	43	3510	339	123	216	285	202	286	202	2106	431	4	83	1121	34	957	34	10	20	62	143	277	431	381	309	267	166	36	4	12
a	261	91	42	3516	345	129	216	288	206	290	206	2027	381	5	83	1085	34	783	34	9	20	57	144	258	381	379	325	257	157	35	5	8
a	253	94	43	3580	334	119	215	283	197	284	197	2259	475	2	90	1277	31	1111	31	12	17	47	111	285	475	407	395	309	180	19	2	15
a	262	91	42	3535	346	130	216	289	206	292	206	1973	367	6	82	1058	34	752	34	8	20	54	144	247	361	367	330	253	150	33	6	7
a	256	97	42	3805	348	118	230	285	196	287	196	1868	350	6	84	996	35	690	35	9	20	44	107	233	350	343	303	260	166	27	6	10
a	259	93	42	3611	342	124	218	285	202	289	202	1886	352	7	83	1022	38	708	38	9	22	52	127	234	347	352	323	241	141	31	7	7
a	254	95	43	3549	334	118	216	283	198	284	198	2367	500	3	85	1269	36	1067	36	12	21	70	162	324	500	413	356	298	177	31	3	8
a	254	97	42	3707	345	119	226	284	196	284	196	2045	405	3	92	1165	28	1165	28	10	15	32	83	264	405	403	357	299	158	16	3	20
a	258	97	43	3706	344	120	224	285	200	290	200	1815	345	8	84	998	40	658	40	10	22	48	107	210	341	345	312	236	146	30	8	4
a	257	94	42	3634	342	121	221	286	200	286	200	2049	397	5	84	1097	34	974	34	9	20	54	126	268	397	380	320	274	166	30	5	14
a	256	96	42	3776	343	119	224	284	196	287	196	1839	347	7	83	988	36	694	36	7	21	46	122	225	347	340	301	245	148	29	8	7
a	258	94	42	3704	345	122	223	287	200	289	200	1969	365	7	82	1038	35	751	35	7	21	53	132	259	360	365	313	265	157	30	7	7
a	259	87	46	2829	333	146	187	278	214	282	214	2604	559	7	94	1592	36	920	36	7	20	49	120	241	559	559	474	307	208	51	9	79
a	256	84	43	3192	324	132	192	278	205	282	205	2911	654	9	96	1809	36	974	36	9	17	52	119	283	572	654	583	359	202	51	10	8
a	257	83	42	3228	329	133	196	279	206	285	206	2754	604	6	95	1684	36	958	36	6	20	47	123	275	560	604	520	346	192	51	10	6
a	253	91	46	3087	325	129	196	275	203	277	203	2347	509	5	88	1357	36	892	36	10	21	65	130	253	509	435	413	261	202	43	5	99
a	256	88	45	3185	325	130	195	279	205	281	205	2590	544	3	93	1582	31	933	31	10	18	63	125	264	544	538	500	292	188	45	3	13
a	256	81	46	2646	321	146	175	272	214	279	214	3696	1011	6	111	2603	35	1189	35	6	11	21	101	260	828	1011	764	358	240	78	18	19
a	256	91	44	3332	330	126	204	281	203	283	203	2301	465	4	88	1324	31	862	31	9	18	49	143	262	457	465	402	272	175	45	4	13
a	259	86	46	2920	324	140	184	279	212	282	212	2690	686	6	101	1749	33	910	33	6	16	47	122	224	564	686	499	266	199	50	11	7
a	259	89	43	3373	335	129	206	284	206	287	206	2215	464	7	88	1265	28	825	28	7	14	47	149	261	415	464	386	274	151	40	7	9
a	257	92	43	3415	337	124	213	283	203	285	203	2061	443	3	83	1097	34	893	34	12	19	65	149	264	443	368	286	239	167	46	3	7
a	246	82	46	2660	316	138	178	263	204	270	204	3118	744	5	103	2061	35	1019	35	5	14	28	109	245	665	744	652	356	210	74	16	255
a	260	91	40	3579	349	126	223	284	204	292	204	2166	455	9	90	1271	44	724	44	12	23	46	96	207	421	455	395	288	175	39	9	6
a	259	85	40	3345	343	134	209	281	207	289	207	2738	618	10	96	1697	46	905	46	10	26	48	100	245	560	618	519	353	200	49	10	5
a	260	90	40	3563	352	127	225	283	204	292	204	2276	477	10	91	1340	44	765	44	11	23	47	101	216	448	477	415	303	183	42	10	6
a	258	83	41	3250	336	134	202	279	207	287	207	2749	613	6	96	1699	39	951	39	6	23	45	117	261	573	613	513	341	195	52	10	6
a	258	93	41	3552	348	123	225	282	203	290	203	2183	440	8	89	1254	39	759	39	8	21	43	110	219	430	440	384	296	179	43	10	6
a	260	86	40	3424	345	132	213	283	206	291	206	2437	545	10	95	1490	46	784	46	12	24	45	88	212	484	545	461	323	189	44	10	5
a	248	98	49	3434	315	118	197	276	195	281	195	3750	750	7	85	2014	54	1646	54	15	32	123	323	585	750	679	539	428	230	39	7	16
a	249	96	46	3516	321	116	205	280	194	282	194	3319	697	6	89	1841	42	1534	42	13	23	92	248	480	697	627	517	390	200	26	6	9
a	247	108	48	3722	325	100	225	278	189	281	189	2724	546	6	79	1391	53	1122	53	16	31	110	243	402	546	443	386	293	211	37	6	25
a	250	104	45	3720	331	104	227	280	191	282	191	2552	518	5	81	1297	43	1080	43	12	26	92	218	384	518	395	378	307	185	32	5	9
a	248	109	44	4283	344	100	244	286	191	286	182	1919	452	1	107	1219	20	1219	20	12	7	20	45	163	405	452	362	347	98	7	1	47
a	250	104	44	4058	343	107	236	287	197	287	188	2069	445	3	96	1217	23	1085	24	9	12	25	74	266	431	445	341	299	153	11	3	31
a	244	104	45	4056	330	102	228	281	191	281	182	2564	613	2	106	1648	19	1648	23	9	12	27	67	246	527	613	508	419	126	8	2	69
a	246	103	45	4017	331	103	228	283	193	284	184	2451	553	2	103	1545	22	1384	23	10	11	25	68	275	525	553	467	364	141	10	2	52
a	246	103	45	4012	330	103	227	283	194	284	185	2564	573	2	103	1610	22	1403	23	10	11	26	74	311	566	573	471	359	151	10	2	48
a	248	97	43	3863	333	111	222	283	188	284	188	2394	545	2	97	1414	22	1191	22	10	10	33	97	330	545	490	379	322	163	13	2	29
a	253	98	43	3795	344	117	227	285	194	285	194	2055	423	3	94	1189	25	1189	25	9	13	29	79	265	416	423	350	296	158	14	3	22
a	250	106	44	4145	343	105	238	288	195	288	187	1792	438	2	101	1118	22	1118	22	12	8	17	52	175	326	438	354	264	136	8	2	35
a	256	100	41	3831	356	117	239	286	196	288	196	1737	342	3	88	961	35	593	35	14	18	32	69	211	313	342	306	246	161	22	3	14
a	258	107	43	4043	359	115	244	291	204	292	194	1407	306	2	95	830	29	697	30	13	15	26	38	126	265	306	259	230	113	14	2	18
a	258	102	41	3962	362	117	245	288	197	293	197	1652	307	3	86	887	38	546	38	17	18	34	62	177	307	287	293	244	190	20	3	12
a	258	104	42	3963	359	117	242	290	196	290	196	1592	330	2	92	917	30	521	30	13	15	24	56	168	297	330	290	236	145	16	2	14
a	255	104	42	4106	354	112	242	290	200	290	191	1539	314	2	95	897	27	750	30	12	16	22	41	143	293	314	290	268	125	13	2	20
a	254	102	43	4006	350	113	237	288	201	288	192	1743	368	3	95	1016	25	1016	27	9	15	21	54	191	332	368	316	280	141	13	3	22
a	257	106	42	4359	363	111	252	292	198	296	190	1356	300	2	97	814	28	384	32	14	16	20	31	111	242	300	272	226	110	12	2	24
a	256	100	42	3852	353	117	236	287	196	288	196	1742	378	5	93	1001	29	591	29	10	14	24	62	208	321	378	302	255	147	16	5	18
a	263	92	42	3684	345	129	216	289	205	296	205	1720	377	6	94	1023	36	492	36	13	17	27	57	126	309	377	337	273	147	31	6	4
a	258	100	42	3820	349	116	233	286	198	291	198	1728	333	8	85	962	38	614	38	10	20	42	93	190	331	333	298	232	143	28	8	5
a	262	112	43	4091	372	113	259	292	199	300	199	1458	293	3	92	850	31	462	31	13	15	26	51	123	288	293	269	226	134	17	3	15
a	257	104	42	4009	356	112	244	286	194	293	194	1680	323	7	84	916	37	591	37	11	19	40	85	183	323	305	288	241	152	26	7	8
a	260	107	42	4065	368	115	253	291	197	296	197	1589	306	3	88	885	34	527	34	15	16	29	63	158	306	284	295	233	169	18	3	15
a	262	91	42	3596	344	129	215	287	205	293	205	1856	406	7	93	1103	38	574	38	12	19	34	70	156	348	406	349	266	156	33	7	7
a	259	109	42	4108	366	110	256	289	196	297	196	1565	305	6	87	869	35	524	35	12	17	35	68	151	305	285	279	243	141	23	6	11
a	259	105	42	4014	356	111	245	287	196	295	196	1655	315	8	87	925	38	560	38	11	19	39	78	167	315	314	296	246	134	28	8	7
a	262	113	43	4139	373	112	261	292	198	301	198	1438	288	3	92	833	31	458	31	13	15	27	52	118	288	284	261	229	130	18	3	13
a	261	93	42	3610	346	125	221	286	204	292	204	1948	413	8	90	1142	41	646	41	12	21	41	86	186	374	413	355	258	160	34	8	5
a	255	96	42	3678	346	118	228	284	197	284	197	1964	379	3	87	1078	34	975	34	11	20	42	96	248	379	365	334	276	166	24	3	19
a	254	94	43	3573	340	122	218	282	198	283	198	2272	465	2	92	1292	27	1147	27	11	14	41	102	301	465	427	400	320	172	17	2	19
a	260	92	42	3526	341	126	215	285	204	289	204	1973	381	7	84	1084	34	740	34	8	19	51	135	240	365	381	338	251	144	34	7	8
a	256	100	41	3940	354	115	239	285	194	290	194	1738	330	6	84	930	36	616	36	11	19	39	89	197	330	309	291	250	173	24	6	10
a	251	94	44	3506	328	119	209	281	196	282	196	2816	602	3	90	1588	34	1328	34	13	18	71	177	393	602	528	458	342	189	22	3	10
a	257	93	43	3510	339	123	216	285	202	286	202	2106	431	4	83	1121	34	957	34	10	20	62	143	277	431	381	309	267	166	36	4	12
a	261	91	42	3516	345	129	216	288	206	290	206	2027	381	5	83	1085	34	783	34	9	20	57	144	258	381	379	325	257	157	35	5	8
a	253	94	43	3580	334	119	215	283	197	284	197	2259	475	2	90	1277	31	1111	31	12	17	47	111	285	475	407	395	309	180	19	2	15
a	262	91	42	3535	346	130	216	289	206	292	206	1973	367	6	82	1058	34	752	34	8	20	54	144	247	361	367	330	253	150	33	6	7
a	256	97	42	3805	348	118	230	285	196	287	196	1868	350	6	84	996	35	690	35	9	20	44	107	233	350	343	303	260	166	27	6	10
a	259	93	42	3611	342	124	218	285	202	289	202	1886	352	7	83	1022	38	708	38	9	22	52	127	234	347	352	323	241	141	31	7	7
a	254	95	43	3549	334	118	216	283	198	284	198	2367	500	3	85	1269	36	1067	36	12	21	70	162	324	500	413	356	298	177	31	3	8
a	254	97	42	3707	345	119	226	284	196	284	196	2045	405	3	92	1165	28	1165	28	10	15	32	83	264	405	403	357	299	158	16	3	20
a	258	97	43	3706	344	120	224	285	200	290	200	1815	345	8	84	998	40	658	40	10	22	48	107	210	341	345	312	236	146	30	8	4
a	257	94	42	3634	342	121	221	286	200	286	200	2049	397	5	84	1097	34	974	34	9	20	54	126	268	397	380	320	274	166	30	5	14
a	256	96	42	3776	343	119	224	284	196	287	196	1839	347	7	83	988	36	694	36	7	21	46	122	225	347	340	301	245	148	29	8	7
a	258	94	42	3704	345	122	223	287	200	289	200	1969	365	7	82	1038	35	751	35	7	21	53	132	259	360	365	313	265	157	30	7	7
a	259	87	46	2829	333	146	187	278	214	282	214	2604	559	7	94	1592	36	920	36	7	20	49	120	241	559	559	474	307	208	51	9	79
a	256	84	43	3192	324	132	192	278	205	282	205	2911	654	9	96	1809	36	974	36	9	17	52	119	283	572	654	583	359	202	51	10	8
a	257	83	42	3228	329	133	196	279	206	285	206	2754	604	6	95	1684	36	958	36	6	20	47	123	275	560	604	520	346	192	51	10	6
a	253	91	46	3087	325	129	196	275	203	277	203	2347	509	5	88	1357	36	892	36	10	21	65	130	253	509	435	413	261	202	43	5	99
a	256	88	45	3185	325	130	195	279	205	281	205	2590	544	3	93	1582	31	933	31	10	18	63	125	264	544	538	500	292	188	45	3	13
a	256	81	46	2646	321	146	175	272	214	279	214	3696	1011	6	111	2603	35	1189	35	6	11	21	101	260	828	1011	764	358	240	78	18	19
a	256	91	44	3332	330	126	204	281	203	283	203	2301	465	4	88	1324	31	862	31	9	18	49	143	262	457	465	402	272	175	45	4	13
a	259	86	46	2920	324	140	184	279	212	282	212	2690	686	6	101	1749	33	910	33	6	16	47	122	224	564	686	499	266	199	50	11	7
a	259	89	43	3373	335	129	206	284	206	287	206	2215	464	7	88	1265	28	825	28	7	14	47	149	261	415	464	386	274	151	40	7	9
a	257	92	43	3415	337	124	213	283	203	285	203	2061	443	3	83	1097	34	893	34	12	19	65	149	264	443	368	286	239	167	46	3	7
a	246	82	46	2660	316	138	178	263	204	270	204	3118	744	5	103	2061	35	1019	35	5	14	28	109	245	665	744	652	356	210	74	16	255
a	260	91	40	3579	349	126	223	284	204	292	204	2166	455	9	90	1271	44	724	44	12	23	46	96	207	421	455	395	288	175	39	9	6
a	259	85	40	3345	343	134	209	281	207	289	207	2738	618	10	96	1697	46	905	46	10	26	48	100	245	560	618	519	353	200	49	10	5
a	260	90	40	3563	352	127	225	283	204	292	204	2276	477	10	91	1340	44	765	44	11	23	47	101	216	448	477	415	303	183	42	10	6
a	258	83	41	3250	336	134	202	279	207	287	207	2749	613	6	96	1699	39	951	39	6	23	45	117	261	573	613	513	341	195	52	10	6
a	258	93	41	3552	348	123	225	282	203	290	203	2183	440	8	89	1254	39	759	39	8	21	43	110	219	430	440	384	296	179	43	10	6
a	260	86	40	3424	345	132	213	283	206	291	206	2437	545	10	95	1490	46	784	46	12	24	45	88	212	484	545	461	323	189	44	10	5
a	248	98	49	3434	315	118	197	276	195	281	195	3750	750	7	85	2014	54	1646	54	15	32	123	323	585	750	679	539	428	230	39	7	16
a	249	96	46	3516	321	116	205	280	194	282	194	3319	697	6	89	1841	42	1534	42	13	23	92	248	480	697	627	517	390	200	26	6	9
a	247	108	48	3722	325	100	225	278	189	281	189	2724	546	6	79	1391	53	1122	53	16	31	110	243	402	546	443	386	293	211	37	6	25
a	250	104	45	3720	331	104	227	280	191	282	191	2552	518	5	81	1297	43	1080	43	12	26	92	218	384	518	395	378	307	185	32	5	9
a	248	109	44	4283	344	100	244	286	191	286	182	1919	452	1	107	1219	20	1219	20	12	7	20	45	163	405	452	362	347	98	7	1	47
a	250	104	44	4058	343	107	236	287	197	287	188	2069	445	3	96	1217	23	1085	24	9	12	25	74	266	431	445	341	299	153	11	3	31
a	244	104	45	4056	330	102	228	281	191	281	182	2564	613	2	106	1648	19	1648	23	9	12	27	67	246	527	613	508	419	126	8	2	69
a	246	103	45	4017	331	103	228	283	193	284	184	2451	553	2	103	1545	22	1384	23	10	11	25	68	275	525	553	467	364	141	10	2	52
a	246	103	45	4012	330	103	227	283	194	284	185	2564	573	2	103	1610	22	1403	23	10	11	26	74	311	566	573	471	359	151	10	2	48
a	248	97	43	3863	333	111	222	283	188	284	188	2394	545	2	97	1414	22	1191	22	10	10	33	97	330	545	490	379	322	163	13	2	29
a	253	98	43	3795	344	117	227	285	194	285	194	2055	423	3	94	1189	25	1189	25	9	13	29	79	265	416	423	350	296	158	14	3	22
a	250	106	44	4145	343	105	238	288	195	288	187	1792	438	2	101	1118	22	1118	22	12	8	17	52	175	326	438	354	264	136	8	2	35
a	256	100	41	3831	356	117	239	286	196	288	196	1737	342	3	88	961	35	593	35	14	18	32	69	211	313	342	306	246	161	22	3	14
a	258	107	43	4043	359	115	244	291	204	292	194	1407	306	2	95	830	29	697	30	13	15	26	38	126	265	306	259	230	113	14	2	18
a	258	102	41	3962	362	117	245	288	197	293	197	1652	307	3	86	887	38	546	38	17	18	34	62	177	307	287	293	244	190	20	3	12
a	258	104	42	3963	359	117	242	290	196	290	196	1592	330	2	92	917	30	521	30	13	15	24	56	168	297	330	290	236	145	16	2	14
a	255	104	42	4106	354	112	242	290	200	290	191	1539	314	2	95	897	27	750	30	12	16	22	41	143	293	314	290	268	125	13	2	20
a	254	102	43	4006	350	113	237	288	201	288	192	1743	368	3	95	1016	25	1016	27	9	15	21	54	191	332	368	316	280	141	13	3	22
a	257	106	42	4359	363	111	252	292	198	296	190	1356	300	2	97	814	28	384	32	14	16	20	31	111	242	300	272	226	110	12	2	24
a	256	100	42	3852	353	117	236	287	196	288	196	1742	378	5	93	1001	29	591	29	10	14	24	62	208	321	378	302	255	147	16	5	18
a	263	92	42	3684	345	129	216	289	205	296	205	1720	377	6	94	1023	36	492	36	13	17	27	57	126	309	377	337	273	147	31	6	4
a	258	100	42	3820	349	116	233	286	198	291	198	1728	333	8	85	962	38	614	38	10	20	42	93	190	331	333	298	232	143	28	8	5
a	262	112	43	4091	372	113	259	292	199	300	199	1458	293	3	92	850	31	462	31	13	15	26	51	123	288	293	269	226	134	17	3	15
a	257	104	42	4009	356	112	244	286	194	293	194	1680	323	7	84	916	37	591	37	11	19	40	85	183	323	305	288	241	152	26	7	8
a	260	107	42	4065	368	115	253	291	197	296	197	1589	306	3	88	885	34	527	34	15	16	29	63	158	306	284	295	233	169	18	3	15
a	262	91	42	3596	344	129	215	287	205	293	205	1856	406	7	93	1103	38	574	38	12	19	34	70	156	348	406	349	266	156	33	7	7
a	259	109	42	4108	366	110	256	289	196	297	196	1565	305	6	87	869	35	524	35	12	17	35	68	151	305	285	279	243	141	23	6	11
a	259	105	42	4014	356	111	245	287	196	295	196	1655	315	8	87	925	38	560	38	11	19	39	78	167	315	314	296	246	134	28	8	7
a	262	113	43	4139	373	112	261	292	198	301	198	1438	288	3	92	833	31	458	31	13	15	27	52	118	288	284	261	229	130	18	3	13
a	261	93	42	3610	346	125	221	286	204	292	204	1948	413	8	90	1142	41	646	41	12	21	41	86	186	374	413	355	258	160	34	8	5
a	255	96	42	3678	346	118	228	284	197	284	197	1964	379	3	87	1078	34	975	34	11	20	42	96	248	379	365	334	276	166	24	3	19
a	254	94	43	3573	340	122	218	282	198	283	198	2272	465	2	92	1292	27	1147	27	11	14	41	102	301	465	427	400	320	172	17	2	19
a	260	92	42	3526	341	126	215	285	204	289	204	1973	381	7	84	1084	34	740	34	8	19	51	135	240	365	381	338	251	144	34	7	8
a	256	100	41	3940	354	115	239	285	194	290	194	1738	330	6	84	930	36	616	36	11	19	39	89	197	330	309	291	250	173	24	6	10
a	251	94	44	3506	328	119	209	281	196	282	196	2816	602	3	90	1588	34	1328	34	13	18	71	177	393	602	528	458	342	189	22	3	10
a	257	93	43	3510	339	123	216	285	202	286	202	2106	431	4	83	1121	34	957	34	10	20	62	143	277	431	381	309	267	166	36	4	12
a	261	91	42	3516	345	129	216	288	206	290	206	2027	381	5	83	1085	34	783	34	9	20	57	144	258	381	379	325	257	157	35	5	8
a	253	94	43	3580	334	119	215	283	197	284	197	2259	475	2	90	1277	31	1111	31	12	17	47	111	285	475	407	395	309	180	19	2	15
a	262	91	42	3535	346	130	216	289	206	292	206	1973	367	6	82	1058	34	752	34	8	20	54	144	247	361	367	330	253	150	33	6	7
a	256	97	42	3805	348	118	230	285	196	287	196	1868	350	6	84	996	35	690	35	9	20	44	107	233	350	343	303	260	166	27	6	10
a	259	93	42	3611	342	124	218	285	202	289	202	1886	352	7	83	1022	38	708	38	9	22	52	127	234	347	352	323	241	141	31	7	7
a	254	95	43	3549	334	118	216	283	198	284	198	2367	500	3	85	1269	36	1067	36	12	21	70	162	324	500	413	356	298	177	31	3	8
a	254	97	42	3707	345	119	226	284	196	284	196	2045	405	3	92	1165	28	1165	28	10	15	32	83	264	405	403	357	299	158	16	3	20
a	258	97	43	3706	344	120	224	285	200	290	200	1815	345	8	84	998	40	658	40	10	22	48	107	210	341	345	312	236	146	30	8	4
a	257	94	42	3634	342	121	221	286	200	286	200	2049	397	5	84	1097	34	974	34	9	20	54	126	268	397	380	320	274	166	30	5	14
a	256	96	42	3776	343	119	224	284	196	287	196	1839	347	7	83	988	36	694	36	7	21	46	122	225	347	340	301	245	148	29	8	7
a	258	94	42	3704	345	122	223	287	200	289	200	1969	365	7	82	1038	35	751	35	7	21	53	132	259	360	365	313	265	157	30	7	7
a	259	87	46	2829	333	146	187	278	214	282	214	2604	559	7	94	1592	36	920	36	7	20	49	120	241	559	559	474	307	208	51	9	79
a	256	84	43	3192	324	132	192	278	205	282	205	2911	654	9	96	1809	36	974	36	9	17	52	119	283	572	654	583	359	202	51	10	8
a	257	83	42	3228	329	133	196	279	206	285	206	2754	604	6	95	1684	36	958	36	6	20	47	123	275	560	604	520	346	192	51	10	6
a	253	91	46	3087	325	129	196	275	203	277	203	2347	509	5	88	1357	36	892	36	10	21	65	130	253	509	435	413	261	202	43	5	99
a	256	88	45	3185	325	130	195	279	205	281	205	2590	544	3	93	1582	31	933	31	10	18	63	125	264	544	538	500	292	188	45	3	13
a	256	81	46	2646	321	146	175	272	214	279	214	3696	1011	6	111	2603	35	1189	35	6	11	21	101	260	828	1011	764	358	240	78	18	19
a	256	91	44	3332	330	126	204	281	203	283	203	2301	465	4	88	1324	31	862	31	9	18	49	143	262	457	465	402	272	175	45	4	13
a	259	86	46	2920	324	140	184	279	212	282	212	2690	686	6	101	1749	33	910	33	6	16	47	122	224	564	686	499	266	199	50	11	7
a	259	89	43	3373	335	129	206	284	206	287	206	2215	464	7	88	1265	28	825	28	7	14	47	149	261	415	464	386	274	151	40	7	9
a	257	92	43	3415	337	124	213	283	203	285	203	2061	443	3	83	1097	34	893	34	12	19	65	149	264	443	368	286	239	167	46	3	7
a	246	82	46	2660	316	138	178	263	204	270	204	3118	744	5	103	2061	35	1019	35	5	14	28	109	245	665	744	652	356	210	74	16	255
a	260	91	40	3579	349	126	223	284	204	292	204	2166	455	9	90	1271	44	724	44	12	23	46	96	207	421	455	395	288	175	39	9	6
a	259	85	40	3345	343	134	209	281	207	289	207	2738	618	10	96	1697	46	905	46	10	26	48	100	245	560	618	519	353	200	49	10	5
a	260	90	40	3563	352	127	225	283	204	292	204	2276	477	10	91	1340	44	765	44	11	23	47	101	216	448	477	415	303	183	42	10	6
a	258	83	41	3250	336	134	202	279	207	287	207	2749	613	6	96	1699	39	951	39	6	23	45	117	261	573	613	513	341	195	52	10	6
a	258	93	41	3552	348	123	225	282	203	290	203	2183	440	8	89	1254	39	759	39	8	21	43	110	219	430	440	384	296	179	43	10	6
a	260	86	40	3424	345	132	213	283	206	291	206	2437	545	10	95	1490	46	784	46	12	24	45	88	212	484	545	461	323	189	44	10	5
a	248	98	49	3434	315	118	197	276	195	281	195	3750	750	7	85	2014	54	1646	54	15	32	123	323	585	750	679	539	428	230	39	7	16
a	249	96	46	3516	321	116	205	280	194	282	194	3319	697	6	89	1841	42	1534	42	13	23	92	248	480	697	627	517	390	200	26	6	9
a	247	108	48	3722	325	100	225	278	189	281	189	2724	546	6	79	1391	53	1122	53	16	31	110	243	402	546	443	386	293	211	37	6	25
a	250	104	45	3720	331	104	227	280	191	282	191	2552	518	5	81	1297	43	1080	43	12	26	92	218	384	518	395	378	307	185	32	5	9
a	248	109	44	4283	344	100	244	286	191	286	182	1919	452	1	107	1219	20	1219	20	12	7	20	45	163	405	452	362	347	98	7	1	47
a	250	104	44	4058	343	107	236	287	197	287	188	2069	445	3	96	1217	23	1085	24	9	12	25	74	266	431	445	341	299	153	11	3	31
a	244	104	45	4056	330	102	228	281	191	281	182	2564	613	2	106	1648	19	1648	23	9	12	27	67	246	527	613	508	419	126	8	2	69
a	246	103	45	4017	331	103	228	283	193	284	184	2451	553	2	103	1545	22	1384	23	10	11	25	68	275	525	553	467	364	141	10	2	52
a	246	103	45	4012	330	103	227	283	194	284	185	2564	573	2	103	1610	22	1403	23	10	11	26	74	311	566	573	471	359	151	10	2	48
a	248	97	43	3863	333	111	222	283	188	284	188	2394	545	2	97	1414	22	1191	22	10	10	33	97	330	545	490	379	322	163	13	2	29
a	253	98	43	3795	344	117	227	285	194	285	194	2055	423	3	94	1189	25	1189	25	9	13	29	79	265	416	423	350	296	158	14	3	22
a	250	106	44	4145	343	105	238	288	195	288	187	1792	438	2	101	1118	22	1118	22	12	8	17	52	175	326	438	354	264	136	8	2	35
a	256	100	41	3831	356	117	239	286	196	288	196	1737	342	3	88	961	35	593	35	14	18	32	69	211	313	342	306	246	161	22	3	14
a	258	107	43	4043	359	115	244	291	204	292	194	1407	306	2	95	830	29	697	30	13	15	26	38	126	265	306	259	230	113	14	2	18
a	258	102	41	3962	362	117	245	288	197	293	197	1652	307	3	86	887	38	546	38	17	18	34	62	177	307	287	293	244	190	20	3	12
a	258	104	42	3963	359	117	242	290	196	290	196	1592	330	2	92	917	30	521	30	13	15	24	56	168	297	330	290	236	145	16	2	14
a	255	104	42	4106	354	112	242	290	200	290	191	1539	314	2	95	897	27	750	30	12	16	22	41	143	293	314	290	268	125	13	2	20
a	254	102	43	4006	350	113	237	288	201	288	192	1743	368	3	95	1016	25	1016	27	9	15	21	54	191	332	368	316	280	141	13	3	22
a	257	106	42	4359	363	111	252	292	198	296	190	1356	300	2	97	814	28	384	32	14	16	20	31	111	242	300	272	226	110	12	2	24
a	256	100	42	3852	353	117	236	287	196	288	196	1742	378	5	93	1001	29	591	29	10	14	24	62	208	321	378	302	255	147	16	5	18
a	263	92	42	3684	345	129	216	289	205	296	205	1720	377	6	94	1023	36	492	36	13	17	27	57	126	309	377	337	273	147	31	6	4
a	258	100	42	3820	349	116	233	286	198	291	198	1728	333	8	85	962	38	614	38	10	20	42	93	190	331	333	298	232	143	28	8	5
a	262	112	43	4091	372	113	259	292	199	300	199	1458	293	3	92	850	31	462	31	13	15	26	51	123	288	293	269	226	134	17	3	15
a	257	104	42	4009	356	112	244	286	194	293	194	1680	323	7	84	916	37	591	37	11	19	40	85	183	323	305	288	241	152	26	7	8
a	260	107	42	4065	368	115	253	291	197	296	197	1589	306	3	88	885	34	527	34	15	16	29	63	158	306	284	295	233	169	18	3	15
a	262	91	42	3596	344	129	215	287	205	293	205	1856	406	7	93	1103	38	574	38	12	19	34	70	156	348	406	349	266	156	33	7	7
a	259	109	42	4108	366	110	256	289	196	297	196	1565	305	6	87	869	35	524	35	12	17	35	68	151	305	285	279	243	141	23	6	11
a	259	105	42	4014	356	111	245	287	196	295	196	1655	315	8	87	925	38	560	38	11	19	39	78	167	315	314	296	246	134	28	8	7
a	262	113	43	4139	373	112	261	292	198	301	198	1438	288	3	92	833	31	458	31	13	15	27	52	118	288	284	261	229	130	18	3	13
a	261	93	42	3610	346	125	221	286	204	292	204	1948	413	8	90	1142	41	646	41	12	21	41	86	186	374	413	355	258	160	34	8	5
a	255	96	42	3678	346	118	228	284	197	284	197	1964	379	3	87	1078	34	975	34	11	20	42	96	248	379	365	334	276	166	24	3	19
a	254	94	43	3573	340	122	218	282	198	283	198	2272	465	2	92	1292	27	1147	27	11	14	41	102	301	465	427	400	320	172	17	2	19
a	260	92	42	3526	341	126	215	285	204	289	204	1973	381	7	84	1084	34	740	34	8	19	51	135	240	365	381	338	251	144	34	7	8
a	256	100	41	3940	354	115	239	285	194	290	194	1738	330	6	84	930	36	616	36	11	19	39	89	197	330	309	291	250	173	24	6	10
a	251	94	44	3506	328	119	209	281	196	282	196	2816	602	3	90	1588	34	1328	34	13	18	71	177	393	602	528	458	342	189	22	3	10
a	257	93	43	3510	339	123	216	285	202	286	202	2106	431	4	83	1121	34	957	34	10	20	62	143	277	431	381	309	267	166	36	4	12
a	261	91	42	3516	345	129	216	288	206	290	206	2027	381	5	83	1085	34	783	34	9	20	57	144	258	381	379	325	257	157	35	5	8
a	253	94	43	3580	334	119	215	283	197	284	197	2259	475	2	90	1277	31	1111	31	12	17	47	111	285	475	407	395	309	180	19	2	15
a	262	91	42	3535	346	130	216	289	206	292	206	1973	367	6	82	1058	34	752	34	8	20	54	144	247	361	367	330	253	150	33	6	7
a	256	97	42	3805	348	118	230	285	196	287	196	1868	350	6	84	996	35	690	35	9	20	44	107	233	350	343	303	260	166	27	6	10
a	259	93	42	3611	342	124	218	285	202	289	202	1886	352	7	83	1022	38	708	38	9	22	52	127	234	347	352	323	241	141	31	7	7
a	254	95	43	3549	334	118	216	283	198	284	198	2367	500	3	85	1269	36	1067	36	12	21	70	162	324	500	413	356	298	177	31	3	8
a	254	97	42	3707	345	119	226	284	196	284	196	2045	405	3	92	1165	28	1165	28	10	15	32	83	264	405	403	357	299	158	16	3	20
a	258	97	43	3706	344	120	224	285	200	290	200	1815	345	8	84	998	40	658	40	10	22	48	107	210	341	345	312	236	146	30	8	4
a	257	94	42	3634	342	121	221	286	200	286	200	2049	397	5	84	1097	34	974	34	9	20	54	126	268	397	380	320	274	166	30	5	14
a	256	96	42	3776	343	119	224	284	196	287	196	1839	347	7	83	988	36	694	36	7	21	46	122	225	347	340	301	245	148	29	8	7
a	258	94	42	3704	345	122	223	287	200	289	200	1969	365	7	82	1038	35	751	35	7	21	53	132	259	360	365	313	265	157	30	7	7
a	259	87	46	2829	333	146	187	278	214	282	214	2604	559	7	94	1592	36	920	36	7	20	49	120	241	559	559	474	307	208	51	9	79
a	256	84	43	3192	324	132	192	278	205	282	205	2911	654	9	96	1809	36	974	36	9	17	52	119	283	572	654	583	359	202	51	10	8
a	257	83	42	3228	329	133	196	279	206	285	206	2754	604	6	95	1684	36	958	36	6	20	47	123	275	560	604	520	346	192	51	10	6
a	253	91	46	3087	325	129	196	275	203	277	203	2347	509	5	88	1357	36	892	36	10	21	65	130	253	509	435	413	261	202	43	5	99
a	256	88	45	3185	325	130	195	279	205	281	205	2590	544	3	93	1582	31	933	31	10	18	63	125	264	544	538	500	292	188	45	3	13
a	256	81	46	2646	321	146	175	272	214	279	214	3696	1011	6	111	2603	35	1189	35	6	11	21	101	260	828	1011	764	358	240	78	18	19
a	256	91	44	3332	330	126	204	281	203	283	203	2301	465	4	88	1324	31	862	31	9	18	49	143	262	457	465	402	272	175	45	4	13
a	259	86	46	2920	324	140	184	279	212	282	212	2690	686	6	101	1749	33	910	33	6	16	47	122	224	564	686	499	266	199	50	11	7
a	259	89	43	3373	335	129	206	284	206	287	206	2215	464	7	88	1265	28	825	28	7	14	47	149	261	415	464	386	274	151	40	7	9
a	257	92	43	3415	337	124	213	283	203	285	203	2061	443	3	83	1097	34	893	34	12	19	65	149	264	443	368	286	239	167	46	3	7
a	246	82	46	2660	316	138	178	263	204	270	204	3118	744	5	103	2061	35	1019	35	5	14	28	109	245	665	744	652	356	210	74	16	255
a	260	91	40	3579	349	126	223	284	204	292	204	2166	455	9	90	1271	44	724	44	12	23	46	96	207	421	455	395	288	175	39	9	6
a	259	85	40	3345	343	134	209	281	207	289	207	2738	618	10	96	1697	46	905	46	10	26	48	100	245	560	618	519	353	200	49	10	5
a	260	90	40	3563	352	127	225	283	204	292	204	2276	477	10	91	1340	44	765	44	11	23	47	101	216	448	477	415	303	183	42	10	6
a	258	83	41	3250	336	134	202	279	207	287	207	2749	613	6	96	1699	39	951	39	6	23	45	117	261	573	613	513	341	195	52	10	6
a	258	93	41	3552	348	123	225	282	203	290	203	2183	440	8	89	1254	39	759	39	8	21	43	110	219	430	440	384	296	179	43	10	6
a	260	86	40	3424	345	132	213	283	206	291	206	2437	545	10	95	1490	46	784	46	12	24	45	88	212	484	545	461	323	189	44	10	5
a	248	98	49	3434	315	118	197	276	195	281	195	3750	750	7	85	2014	54	1646	54	15	32	123	323	585	750	679	539	428	230	39	7	16
a	249	96	46	3516	321	116	205	280	194	282	194	3319	697	6	89	1841	42	1534	42	13	23	92	248	480	697	627	517	390	200	26	6	9
a	247	108	48	3722	325	100	225	278	189	281	189	2724	546	6	79	1391	53	1122	53	16	31	110	243	402	546	443	386	293	211	37	6	25
a	250	104	45	3720	331	104	227	280	191	282	191	2552	518	5	81	1297	43	1080	43	12	26	92	218	384	518	395	378	307	185	32	5	9
a	248	109	44	4283	344	100	244	286	191	286	182	1919	452	1	107	1219	20	1219	20	12	7	20	45	163	405	452	362	347	98	7	1	47
a	250	104	44	4058	343	107	236	287	197	287	188	2069	445	3	96	1217	23	1085	24	9	12	25	74	266	431	445	341	299	153	11	3	31
a	244	104	45	4056	330	102	228	281	191	281	182	2564	613	2	106	1648	19	1648	23	9	12	27	67	246	527	613	508	419	126	8	2	69
a	246	103	45	4017	331	103	228	283	193	284	184	2451	553	2	103	1545	22	1384	23	10	11	25	68	275	525	553	467	364	141	10	2	52
a	246	103	45	4012	330	103	227	283	194	284	185	2564	573	2	103	1610	22	1403	23	10	11	26	74	311	566	573	471	359	151	10	2	48
a	248	97	43	3863	333	111	222	283	188	284	188	2394	545	2	97	1414	22	1191	22	10	10	33	97	330	545	490	379	322	163	13	2	29
a	253	98	43	3795	344	117	227	285	194	285	194	2055	423	3	94	1189	25	1189	25	9	13	29	79	265	416	423	350	296	158	14	3	22
a	250	106	44	4145	343	105	238	288	195	288	187	1792	438	2	101	1118	22	1118	22	12	8	17	52	175	326	438	354	264	136	8	2	35
a	256	100	41	3831	356	117	239	286	196	288	196	1737	342	3	88	961	35	593	35	14	18	32	69	211	313	342	306	246	161	22	3	14
a	258	107	43	4043	359	115	244	291	204	292	194	1407	306	2	95	830	29	697	30	13	15	26	38	126	265	306	259	230	113	14	2	18
a	258	102	41	3962	362	117	245	288	197	293	197	1652	307	3	86	887	38	546	38	17	18	34	62	177	307	287	293	244	190	20	3	12
a	258	104	42	3963	359	117	242	290	196	290	196	1592	330	2	92	917	30	521	30	13	15	24	56	168	297	330	290	236	145	16	2	14
a	255	104	42	4106	354	112	242	290	200	290	191	1539	314	2	95	897	27	750	30	12	16	22	41	143	293	314	290	268	125	13	2	20
a	254	102	43	4006	350	113	237	288	201	288	192	1743	368	3	95	1016	25	1016	27	9	15	21	54	191	332	368	316	280	141	13	3	22
a	257	106	42	4359	363	111	252	292	198	296	190	1356	300	2	97	814	28	384	32	14	16	20	31	111	242	300	272	226	110	12	2	24
a	256	100	42	3852	353	117	236	287	196	288	196	1742	378	5	93	1001	29	591	29	10	14	24	62	208	321	378	302	255	147	16	5	18
a	263	92	42	3684	345	129	216	289	205	296	205	1720	377	6	94	1023	36	492	36	13	17	27	57	126	309	377	337	273	147	31	6	4
a	258	100	42	3820	349	116	233	286	198	291	198	1728	333	8	85	962	38	614	38	10	20	42	93	190	331	333	298	232	143	28	8	5
a	262	112	43	4091	372	113	259	292	199	300	199	1458	293	3	92	850	31	462	31	13	15	26	51	123	288	293	269	226	134	17	3	15
a	257	104	42	4009	356	112	244	286	194	293	194	1680	323	7	84	916	37	591	37	11	19	40	85	183	323	305	288	241	152	26	7	8
a	260	107	42	4065	368	115	253	291	197	296	197	1589	306	3	88	885	34	527	34	15	16	29	63	158	306	284	295	233	169	18	3	15
a	262	91	42	3596	344	129	215	287	205	293	205	1856	406	7	93	1103	38	574	38	12	19	34	70	156	348	406	349	266	156	33	7	7
a	259	109	42	4108	366	110	256	289	196	297	196	1565	305	6	87	869	35	524	35	12	17	35	68	151	305	285	279	243	141	23	6	11
a	259	105	42	4014	356	111	245	287	196	295	196	1655	315	8	87	925	38	560	38	11	19	39	78	167	315	314	296	246	134	28	8	7
a	262	113	43	4139	373	112	261	292	198	301	198	1438	288	3	92	833	31	458	31	13	15	27	52	118	288	284	261	229	130	18	3	13
a	261	93	42	3610	346	125	221	286	204	292	204	1948	413	8	90	1142	41	646	41	12	21	41	86	186	374	413	355	258	160	34	8	5
a	255	96	42	3678	346	118	228	284	197	284	197	1964	379	3	87	1078	34	975	34	11	20	42	96	248	379	365	334	276	166	24	3	19
a	254	94	43	3573	340	122	218	282	198	283	198	2272	465	2	92	1292	27	1147	27	11	14	41	102	301	465	427	400	320	172	17	2	19
a	260	92	42	3526	341	126	215	285	204	289	204	1973	381	7	84	1084	34	740	34	8	19	51	135	240	365	381	338	251	144	34	7	8
a	256	100	41	3940	354	115	239	285	194	290	194	1738	330	6	84	930	36	616	36	11	19	39	89	197	330	309	291	250	173	24	6	10
a	251	94	44	3506	328	119	209	281	196	282	196	2816	602	3	90	1588	34	1328	34	13	18	71	177	393	602	528	458	342	189	22	3	10
a	257	93	43	3510	339	123	216	285	202	286	202	2106	431	4	83	1121	34	957	34	10	20	62	143	277	431	381	309	267	166	36	4	12
a	261	91	42	3516	345	129	216	288	206	290	206	2027	381	5	83	1085	34	783	34	9	20	57	144	258	381	379	325	257	157	35	5	8
a	253	94	43	3580	334	119	215	283	197	284	197	2259	475	2	90	1277	31	1111	31	12	17	47	111	285	475	407	395	309	180	19	2	15
a	262	91	42	3535	346	130	216	289	206	292	206	1973	367	6	82	1058	34	752	34	8	20	54	144	247	361	367	330	253	150	33	6	7
a	256	97	42	3805	348	118	230	285	196	287	196	1868	350	6	84	996	35	690	35	9	20	44	107	233	350	343	303	260	166	27	6	10
a	259	93	42	3611	342	124	218	285	202	289	202	1886	352	7	83	1022	38	708	38	9	22	52	127	234	347	352	323	241	141	31	7	7
a	254	95	43	3549	334	118	216	283	198	284	198	2367	500	3	85	1269	36	1067	36	12	21	70	162	324	500	413	356	298	177	31	3	8
a	254	97	42	3707	345	119	226	284	196	284	196	2045	405	3	92	1165	28	1165	28	10	15	32	83	264	405	403	357	299	158	16	3	20
a	258	97	43	3706	344	120	224	285	200	290	200	1815	345	8	84	998	40	658	40	10	22	48	107	210	341	345	312	236	146	30	8	4
a	257	94	42	3634	342	121	221	286	200	286	200	2049	397	5	84	1097	34	974	34	9	20	54	126	268	397	380	320	274	166	30	5	14
a	256	96	42	3776	343	119	224	284	196	287	196	1839	347	7	83	988	36	694	36	7	21	46	122	225	347	340	301	245	148	29	8	7
a	258	94	42	3704	345	122	223	287	200	289	200	1969	365	7	82	1038	35	751	35	7	21	53	132	259	360	365	313	265	157	30	7	7
a	259	87	46	2829	333	146	187	278	214	282	214	2604	559	7	94	1592	36	920	36	7	20	49	120	241	559	559	474	307	208	51	9	79
a	256	84	43	3192	324	132	192	278	205	282	205	2911	654	9	96	1809	36	974	36	9	17	52	119	283	572	654	583	359	202	51	10	8
a	257	83	42	3228	329	133	196	279	206	285	206	2754	604	6	95	1684	36	958	36	6	20	47	123	275	560	604	520	346	192	51	10	6
a	253	91	46	3087	325	129	196	275	203	277	203	2347	509	5	88	1357	36	892	36	10	21	65	130	253	509	435	413	261	202	43	5	99
a	256	88	45	3185	325	130	195	279	205	281	205	2590	544	3	93	1582	31	933	31	10	18	63	125	264	544	538	500	292	188	45	3	13
a	256	81	46	2646	321	146	175	272	214	279	214	3696	1011	6	111	2603	35	1189	35	6	11	21	101	260	828	1011	764	358	240	78	18	19
a	256	91	44	3332	330	126	204	281	203	283	203	2301	465	4	88	1324	31	862	31	9	18	49	143	262	457	465	402	272	175	45	4	13
a	259	86	46	2920	324	140	184	279	212	282	212	2690	686	6	101	1749	33	910	33	6	16	47	122	224	564	686	499	266	199	50	11	7
a	259	89	43	3373	335	129	206	284	206	287	206	2215	464	7	88	1265	28	825	28	7	14	47	149	261	415	464	386	274	151	40	7	9
a	257	92	43	3415	337	124	213	283	203	285	203	2061	443	3	83	1097	34	893	34	12	19	65	149	264	443	368	286	239	167	46	3	7
a	246	82	46	2660	316	138	178	263	204	270	204	3118	744	5	103	2061	35	1019	35	5	14	28	109	245	665	744	652	356	210	74	16	255
a	260	91	40	3579	349	126	223	284	204	292	204	2166	455	9	90	1271	44	724	44	12	23	46	96	207	421	455	395	288	175	39	9	6
a	259	85	40	3345	343	134	209	281	207	289	207	2738	618	10	96	1697	46	905	46	10	26	48	100	245	560	618	519	353	200	49	10	5
a	260	90	40	3563	352	127	225	283	204	292	204	2276	477	10	91	1340	44	765	44	11	23	47	101	216	448	477	415	303	183	42	10	6
a	258	83	41	3250	336	134	202	279	207	287	207	2749	613	6	96	1699	39	951	39	6	23	45	117	261	573	613	513	341	195	52	10	6
a	258	93	41	3552	348	123	225	282	203	290	203	2183	440	8	89	1254	39	759	39	8	21	43	110	219	430	440	384	296	179	43	10	6
a	260	86	40	3424	345	132	213	283	206	291	206	2437	545	10	95	1490	46	784	46	12	24	45	88	212	484	545	461	323	189	44	10	5
a	248	98	49	3434	315	118	197	276	195	281	195	3750	750	7	85	2014	54	1646	54	15	32	123	323	585	750	679	539	428	230	39	7	16
a	249	96	46	3516	321	116	205	280	194	282	194	3319	697	6	89	1841	42	1534	42	13	23	92	248	480	697	627	517	390	200	26	6	9
a	247	108	48	3722	325	100	225	278	189	281	189	2724	546	6	79	1391	53	1122	53	16	31	110	243	402	546	443	386	293	211	37	6	25
a	250	104	45	3720	331	104	227	280	191	282	191	2552	518	5	81	1297	43	1080	43	12	26	92	218	384	518	395	378	307	185	32	5	9
a	248	109	44	4283	344	100	244	286	191	286	182	1919	452	1	107	1219	20	1219	20	12	7	20	45	163	405	452	362	347	98	7	1	47
a	250	104	44	4058	343	107	236	287	197	287	188	2069	445	3	96	1217	23	1085	24	9	12	25	74	266	431	445	341	299	153	11	3	31
a	244	104	45	4056	330	102	228	281	191	281	182	2564	613	2	106	1648	19	1648	23	9	12	27	67	246	527	613	508	419	126	8	2	69
a	246	103	45	4017	331	103	228	283	193	284	184	2451	553	2	103	1545	22	1384	23	10	11	25	68	275	525	553	467	364	141	10	2	52
a	246	103	45	4012	330	103	227	283	194	284	185	2564	573	2	103	1610	22	1403	23	10	11	26	74	311	566	573	471	359	151	10	2	48
a	248	97	43	3863	333	111	222	283	188	284	188	2394	545	2	97	1414	22	1191	22	10	10	33	97	330	545	490	379	322	163	13	2	29
a	253	98	43	3795	344	117	227	285	194	285	194	2055	423	3	94	1189	25	1189	25	9	13	29	79	265	416	423	350	296	158	14	3	22
a	250	106	44	4145	343	105	238	288	195	288	187	1792	438	2	101	1118	22	1118	22	12	8	17	52	175	326	438	354	264	136	8	2	35
a	256	100	41	3831	356	117	239	286	196	288	196	1737	342	3	88	961	35	593	35	14	18	32	69	211	313	342	306	246	161	22	3	14
a	258	107	43	4043	359	115	244	291	204	292	194	1407	306	2	95	830	29	697	30	13	15	26	38	126	265	306	259	230	113	14	2	18
a	258	102	41	3962	362	117	245	288	197	293	197	1652	307	3	86	887	38	546	38	17	18	34	62	177	307	287	293	244	190	20	3	12
a	258	104	42	3963	359	117	242	290	196	290	196	1592	330	2	92	917	30	521	30	13	15	24	56	168	297	330	290	236	145	16	2	14
a	255	104	42	4106	354	112	242	290	200	290	191	1539	314	2	95	897	27	750	30	12	16	22	41	143	293	314	290	268	125	13	2	20
a	254	102	43	4006	350	113	237	288	201	288	192	1743	368	3	95	1016	25	1016	27	9	15	21	54	191	332	368	316	280	141	13	3	22
a	257	106	42	4359	363	111	252	292	198	296	190	1356	300	2	97	814	28	384	32	14	16	20	31	111	242	300	272	226	110	12	2	24
a	256	100	42	3852	353	117	236	287	196	288	196	1742	378	5	93	1001	29	591	29	10	14	24	62	208	321	378	302	255	147	16	5	18
a	263	92	42	3684	345	129	216	289	205	296	205	1720	377	6	94	1023	36	492	36	13	17	27	57	126	309	377	337	273	147	31	6	4
a	258	100	42	3820	349	116	233	286	198	291	198	1728	333	8	85	962	38	614	38	10	20	42	93	190	331	333	298	232	143	28	8	5
a	262	112	43	4091	372	113	259	292	199	300	199	1458	293	3	92	850	31	462	31	13	15	26	51	123	288	293	269	226	134	17	3	15
a	257	104	42	4009	356	112	244	286	194	293	194	1680	323	7	84	916	37	591	37	11	19	40	85	183	323	305	288	241	152	26	7	8
a	260	107	42	4065	368	115	253	291	197	296	197	1589	306	3	88	885	34	527	34	15	16	29	63	158	306	284	295	233	169	18	3	15
a	262	91	42	3596	344	129	215	287	205	293	205	1856	406	7	93	1103	38	574	38	12	19	34	70	156	348	406	349	266	156	33	7	7
a	259	109	42	4108	366	110	256	289	196	297	196	1565	305	6	87	869	35	524	35	12	17	35	68	151	305	285	279	243	141	23	6	11
a	259	105	42	4014	356	111	245	287	196	295	196	1655	315	8	87	925	38	560	38	11	19	39	78	167	315	314	296	246	134	28	8	7
a	262	113	43	4139	373	112	261	292	198	301	198	1438	288	3	92	833	31	458	31	13	15	27	52	118	288	284	261	229	130	18	3	13
a	261	93	42	3610	346	125	221	286	204	292	204	1948	413	8	90	1142	41	646	41	12	21	41	86	186	374	413	355	258	160	34	8	5
a	255	96	42	3678	346	118	228	284	197	284	197	1964	379	3	87	1078	34	975	34	11	20	42	96	248	379	365	334	276	166	24	3	19
a	254	94	43	3573	340	122	218	282	198	283	198	2272	465	2	92	1292	27	1147	27	11	14	41	102	301	465	427	400	320	172	17	2	19
a	260	92	42	3526	341	126	215	285	204	289	204	1973	381	7	84	1084	34	740	34	8	19	51	135	240	365	381	338	251	144	34	7	8
a	256	100	41	3940	354	115	239	285	194	290	194	1738	330	6	84	930	36	616	36	11	19	39	89	197	330	309	291	250	173	24	6	10
a	251	94	44	3506	328	119	209	281	196	282	196	2816	602	3	90	1588	34	1328	34	13	18	71	177	393	602	528	458	342	189	22	3	10
a	257	93	43	3510	339	123	216	285	202	286	202	2106	431	4	83	1121	34	957	34	10	20	62	143	277	431	381	309	267	166	36	4	12
a	261	91	42	3516	345	129	216	288	206	290	206	2027	381	5	83	1085	34	783	34	9	20	57	144	258	381	379	325	257	157	35	5	8
a	253	94	43	3580	334	119	215	283	197	284	197	2259	475	2	90	1277	31	1111	31	12	17	47	111	285	475	407	395	309	180	19	2	15
a	262	91	42	3535	346	130	216	289	206	292	206	1973	367	6	82	1058	34	752	34	8	20	54	144	247	361	367	330	253	150	33	6	7
a	256	97	42	3805	348	118	230	285	196	287	196	1868	350	6	84	996	35	690	35	9	20	44	107	233	350	343	303	260	166	27	6	10
a	259	93	42	3611	342	124	218	285	202	289	202	1886	352	7	83	1022	38	708	38	9	22	52	127	234	347	352	323	241	141	31	7	7
a	254	95	43	3549	334	118	216	283	198	284	198	2367	500	3	85	1269	36	1067	36	12	21	70	162	324	500	413	356	298	177	31	3	8
a	254	97	42	3707	345	119	226	284	196	284	196	2045	405	3	92	1165	28	1165	28	10	15	32	83	264	405	403	357	299	158	16	3	20
a	258	97	43	3706	344	120	224	285	200	290	200	1815	345	8	84	998	40	658	40	10	22	48	107	210	341	345	312	236	146	30	8	4
a	257	94	42	3634	342	121	221	286	200	286	200	2049	397	5	84	1097	34	974	34	9	20	54	126	268	397	380	320	274	166	30	5	14
a	256	96	42	3776	343	119	224	284	196	287	196	1839	347	7	83	988	36	694	36	7	21	46	122	225	347	340	301	245	148	29	8	7
a	258	94	42	3704	345	122	223	287	200	289	200	1969	365	7	82	1038	35	751	35	7	21	53	132	259	360	365	313	265	157	30	7	7
a	259	87	46	2829	333	146	187	278	214	282	214	2604	559	7	94	1592	36	920	36	7	20	49	120	241	559	559	474	307	208	51	9	79
a	256	84	43	3192	324	132	192	278	205	282	205	2911	654	9	96	1809	36	974	36	9	17	52	119	283	572	654	583	359	202	51	10	8
a	257	83	42	3228	329	133	196	279	206	285	206	2754	604	6	95	1684	36	958	36	6	20	47	123	275	560	604	520	346	192	51	10	6
a	253	91	46	3087	325	129	196	275	203	277	203	2347	509	5	88	1357	36	892	36	10	21	65	130	253	509	435	413	261	202	43	5	99
a	256	88	45	3185	325	130	195	279	205	281	205	2590	544	3	93	1582	31	933	31	10	18	63	125	264	544	538	500	292	188	45	3	13
a	256	81	46	2646	321	146	175	272	214	279	214	3696	1011	6	111	2603	35	1189	35	6	11	21	101	260	828	1011	764	358	240	78	18	19
a	256	91	44	3332	330	126	204	281	203	283	203	2301	465	4	88	1324	31	862	31	9	18	49	143	262	457	465	402	272	175	45	4	13
a	259	86	46	2920	324	140	184	279	212	282	212	2690	686	6	101	1749	33	910	33	6	16	47	122	224	564	686	499	266	199	50	11	7
a	259	89	43	3373	335	129	206	284	206	287	206	2215	464	7	88	1265	28	825	28	7	14	47	149	261	415	464	386	274	151	40	7	9
a	257	92	43	3415	337	124	213	283	203	285	203	2061	443	3	83	1097	34	893	34	12	19	65	149	264	443	368	286	239	167	46	3	7
a	246	82	46	2660	316	138	178	263	204	270	204	3118	744	5	103	2061	35	1019	35	5	14	28	109	245	665	744	652	356	210	74	16	255
a	260	91	40	3579	349	126	223	284	204	292	204	2166	455	9	90	1271	44	724	44	12	23	46	96	207	421	455	395	288	175	39	9	6
a	259	85	40	3345	343	134	209	281	207	289	207	2738	618	10	96	1697	46	905	46	10	26	48	100	245	560	618	519	353	200	49	10	5
a	260	90	40	3563	352	127	225	283	204	292	204	2276	477	10	91	1340	44	765	44	11	23	47	101	216	448	477	415	303	183	42	10	6
a	258	83	41	3250	336	134	202	279	207	287	207	2749	613	6	96	1699	39	951	39	6	23	45	117	261	573	613	513	341	195	52	10	6
a	258	93	41	3552	348	123	225	282	203	290	203	2183	440	8	89	1254	39	759	39	8	21	43	110	219	430	440	384	296	179	43	10	6
a	260	86	40	3424	345	132	213	283	206	291	206	2437	545	10	95	1490	46	784	46	12	24	45	88	212	484	545	461	323	189	44	10	5
a	248	98	49	3434	315	118	197	276	195	281	195	3750	750	7	85	2014	54	1646	54	15	32	123	323	585	750	679	539	428	230	39	7	16
a	249	96	46	3516	321	116	205	280	194	282	194	3319	697	6	89	1841	42	1534	42	13	23	92	248	480	697	627	517	390	200	26	6	9
a	247	108	48	3722	325	100	225	278	189	281	189	2724	546	6	79	1391	53	1122	53	16	31	110	243	402	546	443	386	293	211	37	6	25
a	250	104	45	3720	331	104	227	280	191	282	191	2552	518	5	81	1297	43	1080	43	12	26	92	218	384	518	395	378	307	185	32	5	9
a	248	109	44	4283	344	100	244	286	191	286	182	1919	452	1	107	1219	20	1219	20	12	7	20	45	163	405	452	362	347	98	7	1	47
a	250	104	44	4058	343	107	236	287	197	287	188	2069	445	3	96	1217	23	1085	24	9	12	25	74	266	431	445	341	299	153	11	3	31
a	244	104	45	4056	330	102	228	281	191	281	182	2564	613	2	106	1648	19	1648	23	9	12	27	67	246	527	613	508	419	126	8	2	69
a	246	103	45	4017	331	103	228	283	193	284	184	2451	553	2	103	1545	22	1384	23	10	11	25	68	275	525	553	467	364	141	10	2	52
a	246	103	45	4012	330	103	227	283	194	284	185	2564	573	2	103	1610	22	1403	23	10	11	26	74	311	566	573	471	359	151	10	2	48
a	248	97	43	3863	333	111	222	283	188	284	188	2394	545	2	97	1414	22	1191	22	10	10	33	97	330	545	490	379	322	163	13	2	29
a	253	98	43	3795	344	117	227	285	194	285	194	2055	423	3	94	1189	25	1189	25	9	13	29	79	265	416	423	350	296	158	14	3	22
a	250	106	44	4145	343	105	238	288	195	288	187	1792	438	2	101	1118	22	1118	22	12	8	17	52	175	326	438	354	264	136	8	2	35
a	256	100	41	3831	356	117	239	286	196	288	196	1737	342	3	88	961	35	593	35	14	18	32	69	211	313	342	306	246	161	22	3	14
a	262	112	43	4091	372	113	259	292	199	300	199	1458	293	3	92	850	31	462	31	13	15	26	51	123	288	293	269	226	134	17	3	15
a	262	112	43	4091	372	113	259	292	199	300	199	1458	293	3	92	850	31	462	31	13	15	26	51	123	288	293	269	226	134	17	3	15
a	262	112	43	4091	372	113	259	292	199	300	199	1458	293	3	92	850	31	462	31	13	15	26	51	123	288	293	269	226	134	17	3	15
a	262	112	43	4091	372	113	259	292	199	300	199	1458	293	3	92	850	31	462	31	13	15	26	51	123	288	293	269	226	134	17	3	15
a	262	112	43	4091	372	113	259	292	199	300	199	1458	293	3	92	850	31	462	31	13	15	26	51	123	288	293	269	226	134	17	3	15
a	262	112	43	4091	372	113	259	292	199	300	199	1458	293	3	92	850	31	462	31	13	15	26	51	123	288	293	269	226	134	17	3	15
a	262	112	43	4091	372	113	259	292	199	300	199	1458	293	3	92	850	31	462	31	13	15	26	51	123	288	293	269	226	134	17	3	15
a	257	104	42	4009	356	112	244	286	194	293	194	1680	323	7	84	916	37	591	37	11	19	40	85	183	323	305	288	241	152	26	7	8
a	257	104	42	4009	356	112	244	286	194	293	194	1680	323	7	84	916	37	591	37	11	19	40	85	183	323	305	288	241	152	26	7	8
a	257	104	42	4009	356	112	244	286	194	293	194	1680	323	7	84	916	37	591	37	11	19	40	85	183	323	305	288	241	152	26	7	8
a	257	104	42	4009	356	112	244	286	194	293	194	1680	323	7	84	916	37	591	37	11	19	40	85	183	323	305	288	241	152	26	7	8
a	257	104	42	4009	356	112	244	286	194	293	194	1680	323	7	84	916	37	591	37	11	19	40	85	183	323	305	288	241	152	26	7	8
a	257	104	42	4009	356	112	244	286	194	293	194	1680	323	7	84	916	37	591	37	11	19	40	85	183	323	305	288	241	152	26	7	8
a	257	104	42	4009	356	112	244	286	194	293	194	1680	323	7	84	916	37	591	37	11	19	40	85	183	323	305	288	241	152	26	7	8
a	257	104	42	4009	356	112	244	286	194	293	194	1680	323	7	84	916	37	591	37	11	19	40	85	183	323	305	288	241	152	26	7	8
a	257	104	42	4009	356	112	244	286	194	293	194	1680	323	7	84	916	37	591	37	11	19	40	85	183	323	305	288	241	152	26	7	8
a	257	104	42	4009	356	112	244	286	194	293	194	1680	323	7	84	916	37	591	37	11	19	40	85	183	323	305	288	241	152	26	7	8
a	257	104	42	4009	356	112	244	286	194	293	194	1680	323	7	84	916	37	591	37	11	19	40	85	183	323	305	288	241	152	26	7	8
a	257	104	42	4009	356	112	244	286	194	293	194	1680	323	7	84	916	37	591	37	11	19	40	85	183	323	305	288	241	152	26	7	8
a	260	107	42	4065	368	115	253	291	197	296	197	1589	306	3	88	885	34	527	34	15	16	29	63	158	306	284	295	233	169	18	3	15
a	260	107	42	4065	368	115	253	291	197	296	197	1589	306	3	88	885	34	527	34	15	16	29	63	158	306	284	295	233	169	18	3	15
a	260	107	42	4065	368	115	253	291	197	296	197	1589	306	3	88	885	34	527	34	15	16	29	63	158	306	284	295	233	169	18	3	15
a	260	107	42	4065	368	115	253	291	197	296	197	1589	306	3	88	885	34	527	34	15	16	29	63	158	306	284	295	233	169	18	3	15
a	260	107	42	4065	368	115	253	291	197	296	197	1589	306	3	88	885	34	527	34	15	16	29	63	158	306	284	295	233	169	18	3	15
a	260	107	42	4065	368	115	253	291	197	296	197	1589	306	3	88	885	34	527	34	15	16	29	63	158	306	284	295	233	169	18	3	15
a	260	107	42	4065	368	115	253	291	197	296	197	1589	306	3	88	885	34	527	34	15	16	29	63	158	306	284	295	233	169	18	3	15
a	260	107	42	4065	368	115	253	291	197	296	197	1589	306	3	88	885	34	527	34	15	16	29	63	158	306	284	295	233	169	18	3	15
a	260	107	42	4065	368	115	253	291	197	296	197	1589	306	3	88	885	34	527	34	15	16	29	63	158	306	284	295	233	169	18	3	15
a	260	107	42	4065	368	115	253	291	197	296	197	1589	306	3	88	885	34	527	34	15	16	29	63	158	306	284	295	233	169	18	3	15
a	260	107	42	4065	368	115	253	291	197	296	197	1589	306	3	88	885	34	527	34	15	16	29	63	158	306	284	295	233	169	18	3	15
a	260	107	42	4065	368	115	253	291	197	296	197	1589	306	3	88	885	34	527	34	15	16	29	63	158	306	284	295	233	169	18	3	15
a	262	91	42	3596	344	129	215	287	205	293	205	1856	406	7	93	1103	38	574	38	12	19	34	70	156	348	406	349	266	156	33	7	7
a	262	91	42	3596	344	129	215	287	205	293	205	1856	406	7	93	1103	38	574	38	12	19	34	70	156	348	406	349	266	156	33	7	7
a	262	91	42	3596	344	129	215	287	205	293	205	1856	406	7	93	1103	38	574	38	12	19	34	70	156	348	406	349	266	156	33	7	7
a	262	91	42	3596	344	129	215	287	205	293	205	1856	406	7	93	1103	38	574	38	12	19	34	70	156	348	406	349	266	156	33	7	7
a	262	91	42	3596	344	129	215	287	205	293	205	1856	406	7	93	1103	38	574	38	12	19	34	70	156	348	406	349	266	156	33	7	7
a	262	91	42	3596	344	129	215	287	205	293	205	1856	406	7	93	1103	38	574	38	12	19	34	70	156	348	406	349	266	156	33	7	7
a	262	91	42	3596	344	129	215	287	205	293	205	1856	406	7	93	1103	38	574	38	12	19	34	70	156	348	406	349	266	156	33	7	7
a	262	91	42	3596	344	129	215	287	205	293	205	1856	406	7	93	1103	38	574	38	12	19	34	70	156	348	406	349	266	156	33	7	7
a	262	91	42	3596	344	129	215	287	205	293	205	1856	406	7	93	1103	38	574	38	12	19	34	70	156	348	406	349	266	156	33	7	7
a	262	91	42	3596	344	129	215	287	205	293	205	1856	406	7	93	1103	38	574	38	12	19	34	70	156	348	406	349	266	156	33	7	7
a	262	91	42	3596	344	129	215	287	205	293	205	1856	406	7	93	1103	38	574	38	12	19	34	70	156	348	406	349	266	156	33	7	7
a	262	91	42	3596	344	129	215	287	205	293	205	1856	406	7	93	1103	38	574	38	12	19	34	70	156	348	406	349	266	156	33	7	7
a	259	109	42	4108	366	110	256	289	196	297	196	1565	305	6	87	869	35	524	35	12	17	35	68	151	305	285	279	243	141	23	6	11
a	259	109	42	4108	366	110	256	289	196	297	196	1565	305	6	87	869	35	524	35	12	17	35	68	151	305	285	279	243	141	23	6	11
a	259	109	42	4108	366	110	256	289	196	297	196	1565	305	6	87	869	35	524	35	12	17	35	68	151	305	285	279	243	141	23	6	11
a	259	109	42	4108	366	110	256	289	196	297	196	1565	305	6	87	869	35	524	35	12	17	35	68	151	305	285	279	243	141	23	6	11
a	259	109	42	4108	366	110	256	289	196	297	196	1565	305	6	87	869	35	524	35	12	17	35	68	151	305	285	279	243	141	23	6	11
a	259	109	42	4108	366	110	256	289	196	297	196	1565	305	6	87	869	35	524	35	12	17	35	68	151	305	285	279	243	141	23	6	11
a	259	109	42	4108	366	110	256	289	196	297	196	1565	305	6	87	869	35	524	35	12	17	35	68	151	305	285	279	243	141	23	6	11
a	259	109	42	4108	366	110	256	289	196	297	196	1565	305	6	87	869	35	524	35	12	17	35	68	151	305	285	279	243	141	23	6	11
a	259	109	42	4108	366	110	256	289	196	297	196	1565	305	6	87	869	35	524	35	12	17	35	68	151	305	285	279	243	141	23	6	11
a	259	109	42	4108	366	110	256	289	196	297	196	1565	305	6	87	869	35	524	35	12	17	35	68	151	305	285	279	243	141	23	6	11
a	259	109	42	4108	366	110	256	289	196	297	196	1565	305	6	87	869	35	524	35	12	17	35	68	151	305	285	279	243	141	23	6	11
a	259	109	42	4108	366	110	256	289	196	297	196	1565	305	6	87	869	35	524	35	12	17	35	68	151	305	285	279	243	141	23	6	11
a	259	105	42	4014	356	111	245	287	196	295	196	1655	315	8	87	925	38	560	38	11	19	39	78	167	315	314	296	246	134	28	8	7
a	259	105	42	4014	356	111	245	287	196	295	196	1655	315	8	87	925	38	560	38	11	19	39	78	167	315	314	296	246	134	28	8	7
a	259	105	42	4014	356	111	245	287	196	295	196	1655	315	8	87	925	38	560	38	11	19	39	78	167	315	314	296	246	134	28	8	7
a	259	105	42	4014	356	111	245	287	196	295	196	1655	315	8	87	925	38	560	38	11	19	39	78	167	315	314	296	246	134	28	8	7
a	259	105	42	4014	356	111	245	287	196	295	196	1655	315	8	87	925	38	560	38	11	19	39	78	167	315	314	296	246	134	28	8	7
a	259	105	42	4014	356	111	245	287	196	295	196	1655	315	8	87	925	38	560	38	11	19	39	78	167	315	314	296	246	134	28	8	7
a	259	105	42	4014	356	111	245	287	196	295	196	1655	315	8	87	925	38	560	38	11	19	39	78	167	315	314	296	246	134	28	8	7
a	259	105	42	4014	356	111	245	287	196	295	196	1655	315	8	87	925	38	560	38	11	19	39	78	167	315	314	296	246	134	28	8	7
a	259	105	42	4014	356	111	245	287	196	295	196	1655	315	8	87	925	38	560	38	11	19	39	78	167	315	314	296	246	134	28	8	7
a	259	105	42	4014	356	111	245	287	196	295	196	1655	315	8	87	925	38	560	38	11	19	39	78	167	315	314	296	246	134	28	8	7
a	259	105	42	4014	356	111	245	287	196	295	196	1655	315	8	87	925	38	560	38	11	19	39	78	167	315	314	296	246	134	28	8	7
a	259	105	42	4014	356	111	245	287	196	295	196	1655	315	8	87	925	38	560	38	11	19	39	78	167	315	314	296	246	134	28	8	7
a	262	113	43	4139	373	112	261	292	198	301	198	1438	288	3	92	833	31	458	31	13	15	27	52	118	288	284	261	229	130	18	3	13
a	262	113	43	4139	373	112	261	292	198	301	198	1438	288	3	92	833	31	458	31	13	15	27	52	118	288	284	261	229	130	18	3	13
a	262	113	43	4139	373	112	261	292	198	301	198	1438	288	3	92	833	31	458	31	13	15	27	52	118	288	284	261	229	130	18	3	13
a	262	113	43	4139	373	112	261	292	198	301	198	1438	288	3	92	833	31	458	31	13	15	27	52	118	288	284	261	229	130	18	3	13
a	262	113	43	4139	373	112	261	292	198	301	198	1438	288	3	92	833	31	458	31	13	15	27	52	118	288	284	261	229	130	18	3	13
a	262	113	43	4139	373	112	261	292	198	301	198	1438	288	3	92	833	31	458	31	13	15	27	52	118	288	284	261	229	130	18	3	13
a	262	113	43	4139	373	112	261	292	198	301	198	1438	288	3	92	833	31	458	31	13	15	27	52	118	288	284	261	229	130	18	3	13
a	262	113	43	4139	373	112	261	292	198	301	198	1438	288	3	92	833	31	458	31	13	15	27	52	118	288	284	261	229	130	18	3	13
a	262	113	43	4139	373	112	261	292	198	301	198	1438	288	3	92	833	31	458	31	13	15	27	52	118	288	284	261	229	130	18	3	13
a	262	113	43	4139	373	112	261	292	198	301	198	1438	288	3	92	833	31	458	31	13	15	27	52	118	288	284	261	229	130	18	3	13
a	262	113	43	4139	373	112	261	292	198	301	198	1438	288	3	92	833	31	458	31	13	15	27	52	118	288	284	261	229	130	18	3	13
a	262	113	43	4139	373	112	261	292	198	301	198	1438	288	3	92	833	31	458	31	13	15	27	52	118	288	284	261	229	130	18	3	13
a	261	93	42	3610	346	125	221	286	204	292	204	1948	413	8	90	1142	41	646	41	12	21	41	86	186	374	413	355	258	160	34	8	5
a	261	93	42	3610	346	125	221	286	204	292	204	1948	413	8	90	1142	41	646	41	12	21	41	86	186	374	413	355	258	160	34	8	5
a	261	93	42	3610	346	125	221	286	204	292	204	1948	413	8	90	1142	41	646	41	12	21	41	86	186	374	413	355	258	160	34	8	5
a	261	93	42	3610	346	125	221	286	204	292	204	1948	413	8	90	1142	41	646	41	12	21	41	86	186	374	413	355	258	160	34	8	5
[truncated: 7,915 more rows]
